# Supplementary material for: A reduced SNP panel optimised for non-invasive genetic assessment of a genetically impoverished conservation icon, the European bison
Source: Sci Rep. 2024 Jan 22;14:1875. doi: 10.1038/s41598-024-51495-9 (PMC10803807; doi:10.1038/s41598-024-51495-9)
Supplement: Supplementary file 3 — Supplementary Information 3. [file 41598_2024_51495_MOESM3_ESM.xlsx]

## Sheet: sample list
SNP genotyped	Bovini	species	sample type	sampling date	label	country	state	location	Xvalue	Yvalue	commentary	LabId	extraction date
y	y	American bison	blood	20171127	0,1 Waldbison XIV411 EDTA	Germany	Niedersachsen	Hannover (Zoo)	9,770888	52,379135	Tia 0.1; wood bison (B. bison athabascae); XIV411; full blood in EDTA. Serumbanknr. 6472	X190001	20190108
y	y	American bison	blood	20180421	Bison 1,0 juvenile von Yuka	Germany	Niedersachsen	Hannover (Zoo)	9,770888	52,379135	1.0 juvenile von Yuka; wood bison (B. bison athabascae); XIV414; full blood in EDTA. Serumbanknr. 6217	X190002	20190108
y	y	American bison	dung	20181228	Zoo Hannover_full 010	Germany	Niedersachsen	Hannover (Zoo)	9,770888	52,379135	Tatanka 1.0 wood bison (B. bison athabascae); XIV316; full sample in EtOH; fresh	X190025	20190108
y	y	American bison	dung	20181228	Zoo Hannover_full 011	Germany	Niedersachsen	Hannover (Zoo)	9,770888	52,379135	Yuka 0.1 wood bison (B. bison athabascae); XIV364; full sample in EtOH; fresh	X190026	20190108
y	y	American bison	dung	20181228	Zoo Hannover_full 012	Germany	Niedersachsen	Hannover (Zoo)	9,770888	52,379135	Catori 0.1 wood bison (B. bison athabascae); XIV363; full sample in EtOH; fresh	X190027	20190108
	y	American bison	dung	20181228	Zoo Hannover_010	Germany	Niedersachsen	Hannover (Zoo)	9,770888	52,379135	Catori 0.1 wood bison (B. bison athabascae); XIV363; single swab in InhibitEX buffer; fresh	X190028	20190108
	y	American bison	dung	20181228	Zoo Hannover_011	Germany	Niedersachsen	Hannover (Zoo)	9,770888	52,379135	Tatanka 1.0 wood bison (B. bison athabascae); XIV316; single swab in InhibitEX buffer; fresh	X190029	20190108
	y	American bison	dung	20181228	Zoo Hannover_017	Germany	Niedersachsen	Hannover (Zoo)	9,770888	52,379135	Yuka 0.1 wood bison (B. bison athabascae); XIV364; single swab in InhibitEX buffer; fresh	X190030	20190108
	y	American bison	saliva	20181227	Zoo Hannover_bag 001	Germany	Niedersachsen	Hannover (Zoo)	9,770888	52,379135	Catori 0.1 wood bison (B. bison athabascae); XIV363; 4 swabs; nostral and oral	X190031	20190108
	y	American bison	saliva	20181227	Zoo Hannover_bag 004	Germany	Niedersachsen	Hannover (Zoo)	9,770888	52,379135	Tatanka 1.0 wood bison (B. bison athabascae); XIV316; 3 swabs; nostral and oral	X190032	20190108
	y	American bison	saliva	20181227	Zoo Hannover_bag 011	Germany	Niedersachsen	Hannover (Zoo)	9,770888	52,379135	Yuka 0.1 wood bison (B. bison athabascae); XIV364; 3 swabs; nostral and oral	X190033	20190108
y	y	American bison	saliva	20190125	Zoo Köln_bag 001	Germany	Nordrhein-Westfalen	Köln (Zoologischer Garten)	6,974940	50,962162	Cheyenne 0.1 plains bison (B. bison bison); LocalID 1766; 4 swabs; saliva/nasal secretion	X190092	20190129
y	y	American bison	saliva	20190125	Zoo Köln_bag 003	Germany	Nordrhein-Westfalen	Köln (Zoologischer Garten)	6,974940	50,962162	Lakota 0.1 plains bison (B. bison bison); LocalID 5110; 2 swabs	X190093	20190129
y	y	American bison	saliva	20190125	Zoo Köln_bag 005	Germany	Nordrhein-Westfalen	Köln (Zoologischer Garten)	6,974940	50,962162	Cherokee 1.0 plains bison (B. bison bison); LocalID 4613; 2 swabs	X190094	20190129
	y	American bison	hair	20190125	Zoo Köln_bag 002	Germany	Nordrhein-Westfalen	Köln (Zoologischer Garten)	6,974940	50,962162	Lakota 0.1 plains bison (B. bison bison); LocalID 5110; hairs from winter coat taken from back without gloves	X190095	20190129
	y	American bison	dung	20190125	Köln 001	Germany	Nordrhein-Westfalen	Köln (Zoologischer Garten)	6,974940	50,962162	Cheyenne 0.1 plains bison (B. bison bison); LocalID 1766; single swab direkt in InhibitEX; fresh	X190096	20190129
	y	American bison	dung	20190125	Köln 006	Germany	Nordrhein-Westfalen	Köln (Zoologischer Garten)	6,974940	50,962162	Cheyenne 0.1 plains bison (B. bison bison); LocalID 1766; single swab direkt in InhibitEX; fresh	X190097	20190129
	y	American bison	dung	20190125	Köln 015	Germany	Nordrhein-Westfalen	Köln (Zoologischer Garten)	6,974940	50,962162	Cheyenne 0.1 plains bison (B. bison bison); LocalID 1766; single swab direkt in InhibitEX; fresh	X190098	20190129
	y	American bison	dung	20190125	Köln 003	Germany	Nordrhein-Westfalen	Köln (Zoologischer Garten)	6,974940	50,962162	Cherokee 1.0 plains bison (B. bison bison); LocalID 4613; single swab direkt in InhibitEX; fresh	X190099	20190129
	y	American bison	dung	20190125	Köln 014	Germany	Nordrhein-Westfalen	Köln (Zoologischer Garten)	6,974940	50,962162	Cherokee 1.0 plains bison (B. bison bison); LocalID 4613; single swab direkt in InhibitEX; fresh	X190100	20190129
	y	American bison	dung	20190125	Köln 018	Germany	Nordrhein-Westfalen	Köln (Zoologischer Garten)	6,974940	50,962162	Cherokee 1.0 plains bison (B. bison bison); LocalID 4613; single swab direkt in InhibitEX; fresh	X190101	20190129
	y	American bison	dung	20190125	Köln 010	Germany	Nordrhein-Westfalen	Köln (Zoologischer Garten)	6,974940	50,962162	Lakota 0.1 plains bison (B. bison bison); LocalID 5110; single swab direkt in InhibitEX; fresh	X190102	20190129
	y	American bison	dung	20190125	Köln 013	Germany	Nordrhein-Westfalen	Köln (Zoologischer Garten)	6,974940	50,962162	Lakota 0.1 plains bison (B. bison bison); LocalID 5110; single swab direkt in InhibitEX; fresh	X190103	20190129
	y	American bison	dung	20190125	Köln 021	Germany	Nordrhein-Westfalen	Köln (Zoologischer Garten)	6,974940	50,962162	Lakota 0.1 plains bison (B. bison bison); LocalID 5110; single swab direkt in InhibitEX; fresh	X190104	20190129
y	y	American bison	dung	20190125	Köln 022	Germany	Nordrhein-Westfalen	Köln (Zoologischer Garten)	6,974940	50,962162	Ribanna 0.1 plains bison (B. bison bison); LocalID 2438; single swab direkt in InhibitEX; fresh	X190105	20190129
y	y	American bison	dung	20190125	Köln 023	Germany	Nordrhein-Westfalen	Köln (Zoologischer Garten)	6,974940	50,962162	Ribanna 0.1 plains bison (B. bison bison); LocalID 2438; single swab direkt in InhibitEX; fresh	X190106	20190129
	y	American bison	dung	20190125	Köln 024	Germany	Nordrhein-Westfalen	Köln (Zoologischer Garten)	6,974940	50,962162	Ribanna 0.1 plains bison (B. bison bison); LocalID 2438; single swab direkt in InhibitEX; fresh	X190107	20190129
	y	American bison	dung	20190125	Zoo Köln_full 001	Germany	Nordrhein-Westfalen	Köln (Zoologischer Garten)	6,974940	50,962162	Cherokee 1.0 plains bison (B. bison bison); LocalID 4613; full sample in EtOH; fresh	X190108	20190129
	y	American bison	dung	20190125	Zoo Köln_full 002	Germany	Nordrhein-Westfalen	Köln (Zoologischer Garten)	6,974940	50,962162	Lakota 0.1 plains bison (B. bison bison); LocalID 5110; full sample in EtOH; fresh	X190109	20190129
	y	American bison	dung	20190125	Zoo Köln_full 003	Germany	Nordrhein-Westfalen	Köln (Zoologischer Garten)	6,974940	50,962162	Cheyenne 0.1 plains bison (B. bison bison); LocalID 1766; full sample in EtOH; fresh	X190110	20190129
y	y	American bison	dung	20190125	Zoo Köln_full 007	Germany	Nordrhein-Westfalen	Köln (Zoologischer Garten)	6,974940	50,962162	Ribanna 0.1 plains bison (B. bison bison); LocalID 2438; full sample in EtOH; fresh	X190111	20190129
y	y	American bison	dung	20190215	Zoo Berlin_full 004	Germany	Berlin	Berlin (Zoologischer Garten)	13,338186	52,508148	Sammy 1.0 plains bison (Bos bison bison); full sample in EtOH; fresh	X190483	20190225
	y	American bison	dung	20190215	Zoo Berlin 013	Germany	Berlin	Berlin (Zoologischer Garten)	13,338186	52,508148	Sammy 1.0 plains bison (Bos bison bison); single swab in InhibitEX; fresh	X190509	20190225
	y	American bison	dung	20190215	Zoo Berlin 014	Germany	Berlin	Berlin (Zoologischer Garten)	13,338186	52,508148	Sammy 1.0 plains bison (Bos bison bison); single swab in InhibitEX; fresh	X190510	20190225
	y	American bison	dung	20190215	Zoo Berlin 015	Germany	Berlin	Berlin (Zoologischer Garten)	13,338186	52,508148	Sammy 1.0 plains bison (Bos bison bison); single swab in InhibitEX; fresh	X190511	20190225
	y	American bison	saliva	20190215	Zoo Berlin_bag 022	Germany	Berlin	Berlin (Zoologischer Garten)	13,338186	52,508148	Sammy 1.0 plains bison (Bos bison bison); single swab	X190561	20190225
	y	American bison	blood	20190306	Bison 1	Germany	Niedersachsen	Hodenhagen (Serengeti-Park)	9,607352	52,747349	BIBB013 0.1 plains bison (Bison bison bison); earmarking: DE 03 550 74534; full blood in EDTA (stored at 4 °C at location)	X190648	20190314
	y	American bison	blood	20190306	Bison 2	Germany	Niedersachsen	Hodenhagen (Serengeti-Park)	9,607352	52,747349	BIBB012 0.1 plains bison (Bison bison bison); earmarking: DE 03 550 74533; full blood in EDTA (stored at 4 °C at location)	X190649	20190314
	y	American bison	blood	20190306	Bison 3	Germany	Niedersachsen	Hodenhagen (Serengeti-Park)	9,607352	52,747349	BIBB005 0.1 plains bison (Bison bison bison); earmarking: DE 03 486 36730; full blood in EDTA (stored at 4 °C at location)	X190650	20190314
	y	American bison	blood	20190306	Bison 4	Germany	Niedersachsen	Hodenhagen (Serengeti-Park)	9,607352	52,747349	BIBB054 0.1 plains bison (Bison bison bison); earmarking: DE 03 606 92498; full blood in EDTA (stored at 4 °C at location)	X190651	20190314
	y	American bison	blood	20190309	Bison 5	Germany	Niedersachsen	Hodenhagen (Serengeti-Park)	9,607352	52,747349	BIBB056 1.0 plains bison (Bison bison bison); earmarking: DE 03 606 92496; full blood in EDTA (stored at 4 °C at location)	X190652	20190314
	y	American bison	blood	20190309	Bison 6	Germany	Niedersachsen	Hodenhagen (Serengeti-Park)	9,607352	52,747349	BIBB057 1.0 plains bison (Bison bison bison); earmarking: DE 03 606 92478; full blood in EDTA (stored at 4 °C at location)	X190653	20190314
	y	American bison	blood	20190309	Bison 7	Germany	Niedersachsen	Hodenhagen (Serengeti-Park)	9,607352	52,747349	BIBB052 1.0 plains bison (Bison bison bison); earmarking: DE 03 606 92500; full blood in EDTA (stored at 4 °C at location)	X190654	20190314
	y	American bison	blood	20190309	Bison 8	Germany	Niedersachsen	Hodenhagen (Serengeti-Park)	9,607352	52,747349	BIBB055 1.0 plains bison (Bison bison bison); earmarking: DE 03 606 92497; full blood in EDTA (stored at 4 °C at location)	X190655	20190314
	y	American bison	hair	20190306	Hodenhagen_bag 002	Germany	Niedersachsen	Hodenhagen (Serengeti-Park)	9,607352	52,747349	BIBB013 0.1 plains bison (Bison bison bison); earmarking: DE 03 550 74534	X190656	20190314
y	y	American bison	hair	20190306	Hodenhagen_bag 008	Germany	Niedersachsen	Hodenhagen (Serengeti-Park)	9,607352	52,747349	BIBB012 0.1 plains bison (Bison bison bison); earmarking: DE 03 550 74533	X190657	20190314
y	y	American bison	hair	20190306	Hodenhagen_bag 009	Germany	Niedersachsen	Hodenhagen (Serengeti-Park)	9,607352	52,747349	BIBB005 0.1 plains bison (Bison bison bison); earmarking: DE 03 486 36730	X190658	20190314
y	y	American bison	hair	20190306	Hodenhagen_bag 011	Germany	Niedersachsen	Hodenhagen (Serengeti-Park)	9,607352	52,747349	BIBB054 0.1 plains bison (Bison bison bison); earmarking: DE 03 606 92498	X190659	20190314
	y	American bison	hair	20190309	Hodenhagen_bag 013	Germany	Niedersachsen	Hodenhagen (Serengeti-Park)	9,607352	52,747349	BIBB056 1.0 plains bison (Bison bison bison); earmarking: DE 03 606 92496	X190660	20190314
	y	American bison	hair	20190309	Hodenhagen_bag 016	Germany	Niedersachsen	Hodenhagen (Serengeti-Park)	9,607352	52,747349	BIBB057 1.0 plains bison (Bison bison bison); earmarking: DE 03 606 92478	X190661	20190314
y	y	American bison	hair	20190309	Hodenhagen_bag 019	Germany	Niedersachsen	Hodenhagen (Serengeti-Park)	9,607352	52,747349	BIBB052 1.0 plains bison (Bison bison bison); earmarking: DE 03 606 92500	X190662	20190314
y	y	American bison	hair	20190309	Hodenhagen_bag 022	Germany	Niedersachsen	Hodenhagen (Serengeti-Park)	9,607352	52,747349	BIBB055 1.0 plains bison (Bison bison bison); earmarking: DE 03 606 92497	X190663	20190314
	y	American bison	nasal secretion	20190306	Hodenhagen_bag 003	Germany	Niedersachsen	Hodenhagen (Serengeti-Park)	9,607352	52,747349	BIBB013 0.1 plains bison (Bison bison bison); earmarking: DE 03 550 74534; 3 swabs	X190664	20190314
y	y	American bison	nasal secretion	20190306	Hodenhagen_bag 004	Germany	Niedersachsen	Hodenhagen (Serengeti-Park)	9,607352	52,747349	BIBB012 0.1 plains bison (Bison bison bison); earmarking: DE 03 550 74533; 3 swabs	X190665	20190314
y	y	American bison	nasal secretion	20190306	Hodenhagen_bag 006	Germany	Niedersachsen	Hodenhagen (Serengeti-Park)	9,607352	52,747349	BIBB005 0.1 plains bison (Bison bison bison); earmarking: DE 03 486 36730; 2 swabs	X190666	20190314
y	y	American bison	nasal secretion	20190306	Hodenhagen_bag 012	Germany	Niedersachsen	Hodenhagen (Serengeti-Park)	9,607352	52,747349	BIBB054 0.1 plains bison (Bison bison bison); earmarking: DE 03 606 92498; 2 swabs	X190667	20190314
	y	American bison	nasal secretion	20190309	Hodenhagen_bag 015	Germany	Niedersachsen	Hodenhagen (Serengeti-Park)	9,607352	52,747349	BIBB056 1.0 plains bison (Bison bison bison); earmarking: DE 03 606 92496; 2 swabs	X190668	20190314
	y	American bison	nasal secretion	20190309	Hodenhagen_bag 018	Germany	Niedersachsen	Hodenhagen (Serengeti-Park)	9,607352	52,747349	BIBB057 1.0 plains bison (Bison bison bison); earmarking: DE 03 606 92478; 2 swabs	X190669	20190314
y	y	American bison	nasal secretion	20190309	Hodenhagen_bag 021	Germany	Niedersachsen	Hodenhagen (Serengeti-Park)	9,607352	52,747349	BIBB052 1.0 plains bison (Bison bison bison); earmarking: DE 03 606 92500; 2 swabs	X190670	20190314
y	y	American bison	nasal secretion	20190309	Hodenhagen_bag 024	Germany	Niedersachsen	Hodenhagen (Serengeti-Park)	9,607352	52,747349	BIBB055 1.0 plains bison (Bison bison bison); earmarking: DE 03 606 92497; 2 swabs	X190671	20190314
y	y	American bison	saliva	20190306	Hodenhagen_bag 001	Germany	Niedersachsen	Hodenhagen (Serengeti-Park)	9,607352	52,747349	BIBB013 0.1 plains bison (Bison bison bison); earmarking: DE 03 550 74534; 3 swabs	X190672	20190314
y	y	American bison	saliva	20190306	Hodenhagen_bag 005	Germany	Niedersachsen	Hodenhagen (Serengeti-Park)	9,607352	52,747349	BIBB012 0.1 plains bison (Bison bison bison); earmarking: DE 03 550 74533; 3 swabs	X190673	20190314
y	y	American bison	saliva	20190306	Hodenhagen_bag 007	Germany	Niedersachsen	Hodenhagen (Serengeti-Park)	9,607352	52,747349	BIBB005 0.1 plains bison (Bison bison bison); earmarking: DE 03 486 36730; 2 swabs	X190674	20190314
y	y	American bison	saliva	20190306	Hodenhagen_bag 010	Germany	Niedersachsen	Hodenhagen (Serengeti-Park)	9,607352	52,747349	BIBB054 0.1 plains bison (Bison bison bison); earmarking: DE 03 606 92498; 2 swabs	X190675	20190314
y	y	American bison	saliva	20190309	Hodenhagen_bag 014	Germany	Niedersachsen	Hodenhagen (Serengeti-Park)	9,607352	52,747349	BIBB056 1.0 plains bison (Bison bison bison); earmarking: DE 03 606 92496; 2 swabs	X190676	20190314
y	y	American bison	saliva	20190309	Hodenhagen_bag 017	Germany	Niedersachsen	Hodenhagen (Serengeti-Park)	9,607352	52,747349	BIBB057 1.0 plains bison (Bison bison bison); earmarking: DE 03 606 92478; 2 swabs	X190677	20190314
y	y	American bison	saliva	20190309	Hodenhagen_bag 020	Germany	Niedersachsen	Hodenhagen (Serengeti-Park)	9,607352	52,747349	BIBB052 1.0 plains bison (Bison bison bison); earmarking: DE 03 606 92500; 2 swabs	X190678	20190314
y	y	American bison	saliva	20190309	Hodenhagen_bag 023	Germany	Niedersachsen	Hodenhagen (Serengeti-Park)	9,607352	52,747349	BIBB055 1.0 plains bison (Bison bison bison); earmarking: DE 03 606 92497; 2 swabs	X190679	20190314
	y	American bison	dung	20190306	Hodenhagen_full 001	Germany	Niedersachsen	Hodenhagen (Serengeti-Park)	9,607352	52,747349	BIBB013 0.1 plains bison (Bison bison bison); earmarking: DE 03 550 74534; full sample in EtOH	X190680	20190314
	y	American bison	dung	20190306	Hodenhagen_full 002	Germany	Niedersachsen	Hodenhagen (Serengeti-Park)	9,607352	52,747349	BIBB012 0.1 plains bison (Bison bison bison); earmarking: DE 03 550 74533; full sample in EtOH	X190681	20190314
	y	American bison	dung	20190306	Hodenhagen_full 003	Germany	Niedersachsen	Hodenhagen (Serengeti-Park)	9,607352	52,747349	BIBB005 0.1 plains bison (Bison bison bison); earmarking: DE 03 486 36730; full sample in EtOH	X190682	20190314
	y	American bison	dung	20190306	Hodenhagen_full 004	Germany	Niedersachsen	Hodenhagen (Serengeti-Park)	9,607352	52,747349	BIBB054 0.1 plains bison (Bison bison bison); earmarking: DE 03 606 92498; full sample in EtOH	X190683	20190314
	y	American bison	dung	20190309	Hodenhagen_full 005	Germany	Niedersachsen	Hodenhagen (Serengeti-Park)	9,607352	52,747349	BIBB056 1.0 plains bison (Bison bison bison); earmarking: DE 03 606 92496; full sample in EtOH	X190684	20190314
	y	American bison	dung	20190309	Hodenhagen_full 006	Germany	Niedersachsen	Hodenhagen (Serengeti-Park)	9,607352	52,747349	BIBB057 1.0 plains bison (Bison bison bison); earmarking: DE 03 606 92478; full sample in EtOH	X190685	20190314
	y	American bison	dung	20190309	Hodenhagen_full 007	Germany	Niedersachsen	Hodenhagen (Serengeti-Park)	9,607352	52,747349	BIBB052 1.0 plains bison (Bison bison bison); earmarking: DE 03 606 92500; full sample in EtOH	X190686	20190314
	y	American bison	dung	20190309	Hodenhagen_full 008	Germany	Niedersachsen	Hodenhagen (Serengeti-Park)	9,607352	52,747349	BIBB055 1.0 plains bison (Bison bison bison); earmarking: DE 03 606 92497; full sample in EtOH	X190687	20190314
	y	American bison	dung	20190306	Hodenhagen 001	Germany	Niedersachsen	Hodenhagen (Serengeti-Park)	9,607352	52,747349	BIBB013 0.1 plains bison (Bison bison bison); earmarking: DE 03 550 74534; single swab in InhibitEX	X190688	20190314
	y	American bison	dung	20190306	Hodenhagen 002	Germany	Niedersachsen	Hodenhagen (Serengeti-Park)	9,607352	52,747349	BIBB012 0.1 plains bison (Bison bison bison); earmarking: DE 03 550 74533; single swab in InhibitEX	X190689	20190314
	y	American bison	dung	20190306	Hodenhagen 003	Germany	Niedersachsen	Hodenhagen (Serengeti-Park)	9,607352	52,747349	BIBB005 0.1 plains bison (Bison bison bison); earmarking: DE 03 486 36730; single swab in InhibitEX	X190690	20190314
	y	American bison	dung	20190306	Hodenhagen 004	Germany	Niedersachsen	Hodenhagen (Serengeti-Park)	9,607352	52,747349	BIBB054 0.1 plains bison (Bison bison bison); earmarking: DE 03 606 92498; single swab in InhibitEX	X190691	20190314
	y	American bison	dung	20190309	Hodenhagen 005	Germany	Niedersachsen	Hodenhagen (Serengeti-Park)	9,607352	52,747349	BIBB056 1.0 plains bison (Bison bison bison); earmarking: DE 03 606 92496; single swab in InhibitEX	X190692	20190314
	y	American bison	dung	20190309	Hodenhagen 006	Germany	Niedersachsen	Hodenhagen (Serengeti-Park)	9,607352	52,747349	BIBB057 1.0 plains bison (Bison bison bison); earmarking: DE 03 606 92478; single swab in InhibitEX	X190693	20190314
	y	American bison	dung	20190309	Hodenhagen 007	Germany	Niedersachsen	Hodenhagen (Serengeti-Park)	9,607352	52,747349	BIBB052 1.0 plains bison (Bison bison bison); earmarking: DE 03 606 92500; single swab in InhibitEX	X190694	20190314
	y	American bison	dung	20190309	Hodenhagen 008	Germany	Niedersachsen	Hodenhagen (Serengeti-Park)	9,607352	52,747349	BIBB055 1.0 plains bison (Bison bison bison); earmarking: DE 03 606 92497; single swab in InhibitEX	X190695	20190314
y	y	American bison	dung	20190315	Nürnberg_full 003	Germany	Bayern	Nürnberg (Tiergarten)	11,150929	49,446129	Moritz 1.0 plains bison (Bos bison bison); LocalID M03171; full sample in EtOH; fresh	X190952	20190426
y	y	American bison	dung	20190321	Nürnberg_full 012	Germany	Bayern	Nürnberg (Tiergarten)	11,150929	49,446129	Faye 0.1 plains bison (Bos bison bison); LocalID M03691; full sample in EtOH; fresh	X190953	20190426
y	y	American bison	dung	20190404	Nürnberg_full 014	Germany	Bayern	Nürnberg (Tiergarten)	11,150929	49,446129	Fatima 0.1 plains bison (Bos bison bison); LocalID M03162; full sample in EtOH; fresh	X190954	20190426
y	y	American bison	dung	20190321	Nürnberg 030	Germany	Bayern	Nürnberg (Tiergarten)	11,150929	49,446129	Faye 0.1 plains bison (Bos bison bison); LocalID M03691; single swab in InhibitEX; fresh	X190988	20190426
y	y	American bison	dung	20190321	Nürnberg 033	Germany	Bayern	Nürnberg (Tiergarten)	11,150929	49,446129	Faye 0.1 plains bison (Bos bison bison); LocalID M03691; single swab in InhibitEX; fresh	X190989	20190426
	y	American bison	dung	20190321	Nürnberg 039	Germany	Bayern	Nürnberg (Tiergarten)	11,150929	49,446129	Faye 0.1 plains bison (Bos bison bison); LocalID M03691; single swab in InhibitEX; fresh	X190990	20190426
y	y	American bison	nasal secretion	20190318	Nürnberg_bag 017	Germany	Bayern	Nürnberg (Tiergarten)	11,150929	49,446129	Moritz 1.0 plains bison (Bos bison bison); LocalID M03171; 3 swabs	X191002	20190426
y	y	American bison	nasal secretion	20190318	Nürnberg_bag 020	Germany	Bayern	Nürnberg (Tiergarten)	11,150929	49,446129	Fatima 0.1 plains bison (Bos bison bison); LocalID M03162; 2 swabs	X191003	20190426
y	y	American bison	blood	20180503	0,1 Bison Freya	Germany	Bayern	Nürnberg (Tiergarten)	11,150929	49,446129	Freya 0.1 plains bison (Bos bison bison); LocalID M04064; blood in EDTA	X191032	20190426
y	y	American bison	dung	20190510	Planckendael_full 007	Belgium	Antwerpen	Mechelen (Dierenpark Planckendael)	4,518952	50,999065	Levi 0.1 plains bison (Bos bison bison); localID 053081; full sample in EtOH; fresh but diarrhea	X191055	20190520
y	y	American bison	dung	20190510	Planckendael_full 008	Belgium	Antwerpen	Mechelen (Dierenpark Planckendael)	4,518952	50,999065	Lee 1.0 plains bison (Bos bison bison); localID 053081; full sample in EtOH; fresh	X191056	20190520
y	y	American bison	dung	20190510	Planckendael_full 009	Belgium	Antwerpen	Mechelen (Dierenpark Planckendael)	4,518952	50,999065	Zorra 0.1 plains bison (Bos bison bison); localID 053086; full sample in EtOH; fresh	X191057	20190520
y	y	American bison	dung	20190510	Planckendael_full 010	Belgium	Antwerpen	Mechelen (Dierenpark Planckendael)	4,518952	50,999065	Lilly 0.1 plains bison (Bos bison bison); localID 053079; full sample in EtOH; fresh	X191058	20190520
y	y	American bison	dung	20190510	Planckendael 007	Belgium	Antwerpen	Mechelen (Dierenpark Planckendael)	4,518952	50,999065	Levi 0.1 plains bison (Bos bison bison); localID 053081; single swab in InhibitEX; fresh but diarrhea	X191065	20190520
y	y	American bison	dung	20190510	Planckendael 008	Belgium	Antwerpen	Mechelen (Dierenpark Planckendael)	4,518952	50,999065	Lee 1.0 plains bison (Bos bison bison); localID 053081; single swab in InhibitEX; fresh	X191066	20190520
y	y	American bison	dung	20190510	Planckendael 009	Belgium	Antwerpen	Mechelen (Dierenpark Planckendael)	4,518952	50,999065	Zorra 0.1 plains bison (Bos bison bison); localID 053086; single swab in InhibitEX; fresh	X191067	20190520
y	y	American bison	dung	20190510	Planckendael 010	Belgium	Antwerpen	Mechelen (Dierenpark Planckendael)	4,518952	50,999065	Lilly 0.1 plains bison (Bos bison bison); localID 053079; single swab in InhibitEX; fresh	X191068	20190520
y	y	American bison	dung	20190619	Thoiry_full 015	France	Yvelines	Thoiry (ZooSafari)	1,794106	48,857307	1.0 plains bison (Bos bison bison) cornes osées; full sample in EtOH	X191205	20190627
y	y	American bison	dung	20190619	Thoiry 015	France	Yvelines	Thoiry (ZooSafari)	1,794106	48,857307	1.0 plains bison (Bos bison bison) short horn; single swab in InhibitEX; fresh	X191227	20190627
y	y	American bison	dung	20190819	Tierpark Berlin_full 001	Germany	Berlin	Berlin (Tierpark Friedrichsfelde)	13,523687	52,499222	Rabautz 1.0 wood bison (B. bison athabascae); localID 0003221; full sample in EtOH; fresh	X191371	20191008
y	y	American bison	dung	20190811	Tierpark Berlin_full 002	Germany	Berlin	Berlin (Tierpark Friedrichsfelde)	13,523687	52,499222	Atlanta 0.1 wood bison (B. bison athabascae); localID 0001240; full sample in EtOH; fresh	X191372	20191008
y	y	American bison	dung	20190811	Tierpark Berlin_full 003	Germany	Berlin	Berlin (Tierpark Friedrichsfelde)	13,523687	52,499222	Tara 0.1 wood bison (B. bison athabascae); localID M01712; full sample in EtOH; fresh	X191373	20191008
y	y	American bison	dung	20190818	Tierpark Berlin_full 004	Germany	Berlin	Berlin (Tierpark Friedrichsfelde)	13,523687	52,499222	Gudrun 0.1 wood bison (B. bison athabascae); localID M06009; full sample in EtOH; fresh	X191374	20191008
y	y	American bison	dung	20190818	Tierpark Berlin_full 015	Germany	Berlin	Berlin (Tierpark Friedrichsfelde)	13,523687	52,499222	Savannah 0.1 wood bison (B. bison athabascae); localID M05729; full sample in EtOH; fresh	X191375	20191008
y	y	American bison	dung	20190818	Tierpark Berlin_full 023	Germany	Berlin	Berlin (Tierpark Friedrichsfelde)	13,523687	52,499222	Georgia 0.1 wood bison (B. bison athabascae); localID 0004114; full sample in EtOH; fresh	X191376	20191008
y	y	American bison	dung	20190818	Tierpark Berlin_full 056	Germany	Berlin	Berlin (Tierpark Friedrichsfelde)	13,523687	52,499222	Texana 0.1 wood bison (B. bison athabascae); localID M04295; full sample in EtOH; fresh	X191377	20191008
y	y	American bison	dung	20190811	Tierpark Berlin 003	Germany	Berlin	Berlin (Tierpark Friedrichsfelde)	13,523687	52,499222	Tara 0.1 wood bison (B. bison athabascae); localID M01712; single swab in InhibitEX; fresh	X191415	20191008
y	y	American bison	dung	20190821	Tierpark Berlin 013	Germany	Berlin	Berlin (Tierpark Friedrichsfelde)	13,523687	52,499222	Rabautz 1.0 wood bison (B. bison athabascae); localID 0003221; single swab in InhibitEX; fresh	X191416	20191008
y	y	American bison	dung	20190821	Tierpark Berlin 035	Germany	Berlin	Berlin (Tierpark Friedrichsfelde)	13,523687	52,499222	Pani 0.1 wood bison (B. bison athabascae); localID M04988; single swab in InhibitEX; fresh	X191417	20191008
y	y	American bison	dung	20190821	Tierpark Berlin 039	Germany	Berlin	Berlin (Tierpark Friedrichsfelde)	13,523687	52,499222	Texana 0.1 wood bison (B. bison athabascae); localID M04295; single swab in InhibitEX; fresh	X191418	20191008
y	y	American bison	dung	20190821	Tierpark Berlin 043	Germany	Berlin	Berlin (Tierpark Friedrichsfelde)	13,523687	52,499222	Georgia 0.1 wood bison (B. bison athabascae); localID 0004114; single swab in InhibitEX; fresh	X191419	20191008
y	y	American bison	dung	20190821	Tierpark Berlin 045	Germany	Berlin	Berlin (Tierpark Friedrichsfelde)	13,523687	52,499222	Gudrun 0.1 wood bison (B. bison athabascae); localID M06009; single swab in InhibitEX; fresh	X191420	20191008
y	y	American bison	dung	20190821	Tierpark Berlin 052	Germany	Berlin	Berlin (Tierpark Friedrichsfelde)	13,523687	52,499222	Atlanta 0.1 wood bison (B. bison athabascae); localID 0001240; single swab in InhibitEX; fresh	X191421	20191008
y	y	American bison	dung	20190821	Tierpark Berlin 068	Germany	Berlin	Berlin (Tierpark Friedrichsfelde)	13,523687	52,499222	Savannah 0.1 wood bison (B. bison athabascae); localID M05729; single swab in InhibitEX; fresh	X191422	20191008
y	y	American bison	saliva	20190811	Tierpark Berlin_bag 011	Germany	Berlin	Berlin (Tierpark Friedrichsfelde)	13,523687	52,499222	Gudrun 0.1 wood bison (B. bison athabascae); localID M06009; 3 swabs	X191459	20191008
y	y	American bison	urinee	20190811	Tierpark Berlin_bag 028	Germany	Berlin	Berlin (Tierpark Friedrichsfelde)	13,523687	52,499222	Toby 1.0 wood bison (B. bison athabascae); localID M03606; 3 swabs	X191460	20191008
	y	American bison	dung	20190707	Praha_full 008	Czechia	Hlavní m?sto Praha	Praha (Zoo)	14,402825	50,118343	0.1 juvenile plains bison (B. bison bison); localID: 190117; full sample in EtOH. fresh	X200004	20200108
	y	American bison	dung	20190703	Praha_full 009	Czechia	Hlavní m?sto Praha	Praha (Zoo)	14,402825	50,118343	Alexandra 0.1 plains bison (B. bison bison); localID: 200037; full sample in EtOH. fresh	X200005	20200108
	y	American bison	dung	20190705	Praha_full 011	Czechia	Hlavní m?sto Praha	Praha (Zoo)	14,402825	50,118343	0.1 plains bison (B. bison bison); localID: 240262; full sample in EtOH. fresh	X200006	20200108
	y	American bison	dung	20190707	Praha_full 012	Czechia	Hlavní m?sto Praha	Praha (Zoo)	14,402825	50,118343	0.1 plains bison (B. bison bison); localID: 180626; full sample in EtOH. fresh	X200007	20200108
	y	American bison	dung	20190707	Praha_full 013	Czechia	Hlavní m?sto Praha	Praha (Zoo)	14,402825	50,118343	0.1 plains bison (B. bison bison); localID: 180627; full sample in EtOH. fresh	X200008	20200108
	y	American bison	dung	20190703	Praha_full 015	Czechia	Hlavní m?sto Praha	Praha (Zoo)	14,402825	50,118343	Tjeko 1.0 plains bison (B. bison bison); localID: 250050; full sample in EtOH. fresh	X200009	20200108
	y	American bison	dung	20190707	Praha 008	Czechia	Hlavní m?sto Praha	Praha (Zoo)	14,402825	50,118343	0.1 juvenile plains bison (B. bison bison); localID: 190117; single swab in InhibitEX. fresh	X200016	20200108
	y	American bison	dung	20190703	Praha 009	Czechia	Hlavní m?sto Praha	Praha (Zoo)	14,402825	50,118343	Alexandra 0.1 plains bison (B. bison bison); localID: 200037; single swab in InhibitEX. fresh	X200017	20200108
	y	American bison	dung	20190703	Praha 010	Czechia	Hlavní m?sto Praha	Praha (Zoo)	14,402825	50,118343	Tjeko 1.0 plains bison (B. bison bison); localID: 250050; single swab in InhibitEX. fresh	X200018	20200108
	y	American bison	dung	20190705	Praha 011	Czechia	Hlavní m?sto Praha	Praha (Zoo)	14,402825	50,118343	0.1 plains bison (B. bison bison); localID: 240262; single swab in InhibitEX. fresh	X200019	20200108
	y	American bison	dung	20190707	Praha 012	Czechia	Hlavní m?sto Praha	Praha (Zoo)	14,402825	50,118343	0.1 plains bison (B. bison bison); localID: 180626; single swab in InhibitEX. fresh	X200020	20200108
	y	American bison	dung	20190707	Praha 013	Czechia	Hlavní m?sto Praha	Praha (Zoo)	14,402825	50,118343	0.1 plains bison (B. bison bison); localID: 180627; single swab in InhibitEX. fresh	X200021	20200108
y	y	Banteng	saliva	20190125	Zoo Köln_bag 004	Germany	Nordrhein-Westfalen	Köln (Zoologischer Garten)	6,978873	50,964046	Wangi 0.1 Javan banteng (B. javanicus javanicus); LocalID 5300; single swab; likely low quality sample	X190112	20190129
y	y	Banteng	saliva	20190125	Zoo Köln_bag 006	Germany	Nordrhein-Westfalen	Köln (Zoologischer Garten)	6,978873	50,964046	Pambajeng 1.0 Javan banteng (B. javanicus javanicus); LocalID 5489; 2 swabs; likely low quality sample	X190113	20190129
y	y	Banteng	saliva	20190125	Zoo Köln_bag 007	Germany	Nordrhein-Westfalen	Köln (Zoologischer Garten)	6,978873	50,964046	Ornella 0.1 Javan banteng (B. javanicus javanicus); LocalID 5298: 5 swabs	X190114	20190129
y	y	Banteng	saliva	20190125	Zoo Köln_bag 008	Germany	Nordrhein-Westfalen	Köln (Zoologischer Garten)	6,978873	50,964046	Buddy 1.0 Javan banteng (B. javanicus javanicus); LocalID 5296: 4 swabs	X190115	20190129
y	y	Banteng	dung	20190125	Köln 002	Germany	Nordrhein-Westfalen	Köln (Zoologischer Garten)	6,978873	50,964046	Ornella 0.1 Javan banteng (B. javanicus javanicus); LocalID 5298: single swab in InhibitEX; fresh	X190116	20190129
	y	Banteng	dung	20190125	Köln 004	Germany	Nordrhein-Westfalen	Köln (Zoologischer Garten)	6,978873	50,964046	Ornella 0.1 Javan banteng (B. javanicus javanicus); LocalID 5298: single swab in InhibitEX; fresh	X190117	20190129
	y	Banteng	dung	20190125	Köln 011	Germany	Nordrhein-Westfalen	Köln (Zoologischer Garten)	6,978873	50,964046	Ornella 0.1 Javan banteng (B. javanicus javanicus); LocalID 5298: single swab in InhibitEX; fresh	X190118	20190129
y	y	Banteng	dung	20190125	Köln 005	Germany	Nordrhein-Westfalen	Köln (Zoologischer Garten)	6,978873	50,964046	Pambajeng 1.0 Javan banteng (B. javanicus javanicus); LocalID 5489; single swab in InhibitEX; fresh	X190119	20190129
	y	Banteng	dung	20190125	Köln 016	Germany	Nordrhein-Westfalen	Köln (Zoologischer Garten)	6,978873	50,964046	Pambajeng 1.0 Javan banteng (B. javanicus javanicus); LocalID 5489; single swab in InhibitEX; fresh	X190120	20190129
	y	Banteng	dung	20190125	Köln 020	Germany	Nordrhein-Westfalen	Köln (Zoologischer Garten)	6,978873	50,964046	Pambajeng 1.0 Javan banteng (B. javanicus javanicus); LocalID 5489; single swab in InhibitEX; fresh	X190121	20190129
	y	Banteng	dung	20190125	Köln 007	Germany	Nordrhein-Westfalen	Köln (Zoologischer Garten)	6,978873	50,964046	Wangi 0.1 Javan banteng (B. javanicus javanicus); LocalID 5300; single swab in InhibitEX; fresh	X190122	20190129
	y	Banteng	dung	20190125	Köln 009	Germany	Nordrhein-Westfalen	Köln (Zoologischer Garten)	6,978873	50,964046	Wangi 0.1 Javan banteng (B. javanicus javanicus); LocalID 5300; single swab in InhibitEX; fresh	X190123	20190129
	y	Banteng	dung	20190125	Köln 019	Germany	Nordrhein-Westfalen	Köln (Zoologischer Garten)	6,978873	50,964046	Wangi 0.1 Javan banteng (B. javanicus javanicus); LocalID 5300; single swab in InhibitEX; fresh	X190124	20190129
y	y	Banteng	dung	20190125	Köln 008	Germany	Nordrhein-Westfalen	Köln (Zoologischer Garten)	6,978873	50,964046	Buddy 1.0 Javan banteng (B. javanicus javanicus); LocalID 5296; single swab in InhibitEX; fresh	X190125	20190129
	y	Banteng	dung	20190125	Köln 012	Germany	Nordrhein-Westfalen	Köln (Zoologischer Garten)	6,978873	50,964046	Buddy 1.0 Javan banteng (B. javanicus javanicus); LocalID 5296; single swab in InhibitEX; fresh	X190126	20190129
	y	Banteng	dung	20190125	Köln 017	Germany	Nordrhein-Westfalen	Köln (Zoologischer Garten)	6,978873	50,964046	Buddy 1.0 Javan banteng (B. javanicus javanicus); LocalID 5296; single swab in InhibitEX; fresh	X190127	20190129
y	y	Banteng	dung	20190125	Zoo Köln_full 004	Germany	Nordrhein-Westfalen	Köln (Zoologischer Garten)	6,978873	50,964046	Buddy 1.0 Javan banteng (B. javanicus javanicus); LocalID 5296;full sample in EtOH; fresh	X190128	20190129
y	y	Banteng	dung	20190125	Zoo Köln_full 005	Germany	Nordrhein-Westfalen	Köln (Zoologischer Garten)	6,978873	50,964046	Ornella 0.1 Javan banteng (B. javanicus javanicus); LocalID 5298; full sample in EtOH; fresh	X190129	20190129
y	y	Banteng	dung	20190125	Zoo Köln_full 006	Germany	Nordrhein-Westfalen	Köln (Zoologischer Garten)	6,978873	50,964046	Pambajeng 1.0 Javan banteng (B. javanicus javanicus); LocalID 5489; full sample in EtOH; fresh	X190130	20190129
	y	Banteng	dung	20190125	Zoo Köln_full 008	Germany	Nordrhein-Westfalen	Köln (Zoologischer Garten)	6,978873	50,964046	Wangi 0.1 Javan banteng (B. javanicus javanicus); LocalID 5300; full sample in EtOH; fresh	X190131	20190129
y	y	Banteng	dung	20190217	Zoo Berlin_full 008	Germany	Berlin	Berlin (Zoologischer Garten)	13,338772	52,508881	Bastet 0.1 Javan banteng (Bos javanicus javanivus); full sample in EtOH; defaected at night	X190488	20190225
y	y	Banteng	dung	20190217	Zoo Berlin_full 012	Germany	Berlin	Berlin (Zoologischer Garten)	13,338772	52,508881	Lissy 0.1 Javan banteng (Bos javanicus javanivus); full sample in EtOH; defaected at night	X190489	20190225
y	y	Banteng	dung	20190217	Zoo Berlin_full 022	Germany	Berlin	Berlin (Zoologischer Garten)	13,338772	52,508881	Barbas 1.0 Javan banteng (Bos javanicus javanivus); full sample in EtOH; defaected at night	X190490	20190225
y	y	Banteng	dung	20190217	Zoo Berlin_full 024	Germany	Berlin	Berlin (Zoologischer Garten)	13,338772	52,508881	Lisa 0.1 Javan banteng (Bos javanicus javanivus); full sample in EtOH; defaected at night	X190491	20190225
y	y	Banteng	dung	20190217	Zoo Berlin 019	Germany	Berlin	Berlin (Zoologischer Garten)	13,338772	52,508881	Bastet 0.1 Javan banteng (Bos javanicus javanivus); single swab in InhibitEX; defaected at night	X190515	20190225
	y	Banteng	dung	20190217	Zoo Berlin 020	Germany	Berlin	Berlin (Zoologischer Garten)	13,338772	52,508881	Bastet 0.1 Javan banteng (Bos javanicus javanivus); single swab in InhibitEX; defaected at night	X190516	20190225
	y	Banteng	dung	20190217	Zoo Berlin 021	Germany	Berlin	Berlin (Zoologischer Garten)	13,338772	52,508881	Bastet 0.1 Javan banteng (Bos javanicus javanivus); single swab in InhibitEX; defaected at night	X190517	20190225
y	y	Banteng	dung	20190217	Zoo Berlin 028	Germany	Berlin	Berlin (Zoologischer Garten)	13,338772	52,508881	Lisa 0.1 Javan banteng (Bos javanicus javanivus); single swab in InhibitEX; defaected at night	X190524	20190225
	y	Banteng	dung	20190217	Zoo Berlin 029	Germany	Berlin	Berlin (Zoologischer Garten)	13,338772	52,508881	Lisa 0.1 Javan banteng (Bos javanicus javanivus); single swab in InhibitEX; defaected at night	X190525	20190225
	y	Banteng	dung	20190217	Zoo Berlin 030	Germany	Berlin	Berlin (Zoologischer Garten)	13,338772	52,508881	Lisa 0.1 Javan banteng (Bos javanicus javanivus); single swab in InhibitEX; defaected at night	X190526	20190225
y	y	Banteng	dung	20190217	Zoo Berlin 046	Germany	Berlin	Berlin (Zoologischer Garten)	13,338772	52,508881	Barbas 1.0 Javan banteng (Bos javanicus javanivus); single swab in InhibitEX; defaected at night	X190542	20190225
	y	Banteng	dung	20190217	Zoo Berlin 047	Germany	Berlin	Berlin (Zoologischer Garten)	13,338772	52,508881	Barbas 1.0 Javan banteng (Bos javanicus javanivus); single swab in InhibitEX; defaected at night	X190543	20190225
y	y	Banteng	saliva	20190217	Zoo Berlin_bag 002	Germany	Berlin	Berlin (Zoologischer Garten)	13,338772	52,508881	Lisa 0.1 Javan banteng (Bos javanicus javanivus); single swab	X190565	20190225
y	y	Banteng	saliva	20190217	Zoo Berlin_bag 007	Germany	Berlin	Berlin (Zoologischer Garten)	13,338772	52,508881	Lissy 0.1 Javan banteng (Bos javanicus javanivus); single swab	X190566	20190225
y	y	Banteng	saliva	20190217	Zoo Berlin_bag 008	Germany	Berlin	Berlin (Zoologischer Garten)	13,338772	52,508881	Barbas 1.0 Javan banteng (Bos javanicus javanivus); single swab	X190567	20190225
y	y	Banteng	saliva	20190217	Zoo Berlin_bag 020	Germany	Berlin	Berlin (Zoologischer Garten)	13,338772	52,508881	Bastet 0.1 Javan banteng (Bos javanicus javanivus); single swab	X190568	20190225
y	y	Cape buffalo	dung	20190314	Nürnberg_full 001	Germany	Bayern	Nürnberg (Tiergarten)	11,147370	49,445995	Madiba (Urbalo) 1.0; LocalID M02524; full sample in EtOH; fresh	X190946	20190426
y	y	Cape buffalo	dung	20190314	Nürnberg_full 002	Germany	Bayern	Nürnberg (Tiergarten)	11,147370	49,445995	Paula 0.1; LocalID M04187; full sample in EtOH; fresh	X190947	20190426
y	y	Cape buffalo	dung	20190314	Nürnberg_full 006	Germany	Bayern	Nürnberg (Tiergarten)	11,147370	49,445995	Anabelle 0.1; LocalID M03776; full sample in EtOH; fresh	X190948	20190426
y	y	Cape buffalo	dung	20190314	Nürnberg_full 008	Germany	Bayern	Nürnberg (Tiergarten)	11,147370	49,445995	Kianga 0.1; LocalID M02578; full sample in EtOH; fresh	X190949	20190426
y	y	Cape buffalo	dung	20190314	Nürnberg_full 018	Germany	Bayern	Nürnberg (Tiergarten)	11,147370	49,445995	3/18 0.1; LocalID M04217; full sample in EtOH; fresh	X190950	20190426
y	y	Cape buffalo	dung	20190314	Nürnberg_full 020	Germany	Bayern	Nürnberg (Tiergarten)	11,147370	49,445995	Alexa 0.1; LocalID M01707; full sample in EtOH; fresh	X190951	20190426
y	y	Cape buffalo	dung	20190314	Nürnberg 002	Germany	Bayern	Nürnberg (Tiergarten)	11,147370	49,445995	Anabelle 0.1; LocalID M03776; single swab in InhibitEX; fresh	X190970	20190426
	y	Cape buffalo	dung	20190314	Nürnberg 003	Germany	Bayern	Nürnberg (Tiergarten)	11,147370	49,445995	Anabelle 0.1; LocalID M03776; single swab in InhibitEX; fresh	X190971	20190426
y	y	Cape buffalo	dung	20190314	Nürnberg 004	Germany	Bayern	Nürnberg (Tiergarten)	11,147370	49,445995	Paula 0.1; LocalID M04187; single swab in InhibitEX; fresh	X190972	20190426
y	y	Cape buffalo	dung	20190314	Nürnberg 007	Germany	Bayern	Nürnberg (Tiergarten)	11,147370	49,445995	Alexa 0.1; LocalID M01707; single swab in InhibitEX; fresh	X190973	20190426
y	y	Cape buffalo	dung	20190314	Nürnberg 008	Germany	Bayern	Nürnberg (Tiergarten)	11,147370	49,445995	3/18 0.1; LocalID M04217; single swab in InhibitEX; fresh	X190974	20190426
y	y	Cape buffalo	dung	20190314	Nürnberg 010	Germany	Bayern	Nürnberg (Tiergarten)	11,147370	49,445995	Paula 0.1; LocalID M04187; single swab in InhibitEX; fresh	X190975	20190426
	y	Cape buffalo	dung	20190314	Nürnberg 011	Germany	Bayern	Nürnberg (Tiergarten)	11,147370	49,445995	Alexa 0.1; LocalID M01707; single swab in InhibitEX; fresh	X190976	20190426
y	y	Cape buffalo	dung	20190314	Nürnberg 013	Germany	Bayern	Nürnberg (Tiergarten)	11,147370	49,445995	3/18 0.1; LocalID M04217; single swab in InhibitEX; fresh	X190977	20190426
	y	Cape buffalo	dung	20190314	Nürnberg 018	Germany	Bayern	Nürnberg (Tiergarten)	11,147370	49,445995	Anabelle 0.1; LocalID M03776; single swab in InhibitEX; fresh	X190978	20190426
y	y	Cape buffalo	dung	20190314	Nürnberg 019	Germany	Bayern	Nürnberg (Tiergarten)	11,147370	49,445995	Kianga 0.1; LocalID M02578; single swab in InhibitEX; fresh	X190979	20190426
y	y	Cape buffalo	dung	20190314	Nürnberg 022	Germany	Bayern	Nürnberg (Tiergarten)	11,147370	49,445995	Madiba (Urbalo) 1.0; LocalID M02524; single swab in InhibitEX; fresh	X190980	20190426
	y	Cape buffalo	dung	20190314	Nürnberg 023	Germany	Bayern	Nürnberg (Tiergarten)	11,147370	49,445995	Paula 0.1; LocalID M04187; single swab in InhibitEX; fresh	X190981	20190426
	y	Cape buffalo	dung	20190314	Nürnberg 024	Germany	Bayern	Nürnberg (Tiergarten)	11,147370	49,445995	3/18 0.1; LocalID M04217; single swab in InhibitEX; fresh	X190982	20190426
	y	Cape buffalo	dung	20190314	Nürnberg 032	Germany	Bayern	Nürnberg (Tiergarten)	11,147370	49,445995	Kianga 0.1; LocalID M02578; single swab in InhibitEX; fresh	X190983	20190426
	y	Cape buffalo	dung	20190314	Nürnberg 035	Germany	Bayern	Nürnberg (Tiergarten)	11,147370	49,445995	Madiba (Urbalo) 1.0; LocalID M02524; single swab in InhibitEX; fresh	X190984	20190426
	y	Cape buffalo	dung	20190314	Nürnberg 036	Germany	Bayern	Nürnberg (Tiergarten)	11,147370	49,445995	Kianga 0.1; LocalID M02578; single swab in InhibitEX; fresh	X190986	20190426
	y	Cape buffalo	dung	20190314	Nürnberg 038	Germany	Bayern	Nürnberg (Tiergarten)	11,147370	49,445995	Madiba (Urbalo) 1.0; LocalID M02524; single swab in InhibitEX; fresh	X190987	20190426
y	y	Cape buffalo	nasal secretion	20190314	Nürnberg_bag 006	Germany	Bayern	Nürnberg (Tiergarten)	11,147370	49,445995	Anabelle 0.1; LocalID M03776; single swab	X190998	20190426
y	y	Cape buffalo	nasal secretion	20190314	Nürnberg_bag 007	Germany	Bayern	Nürnberg (Tiergarten)	11,147370	49,445995	Alexa 0.1; LocalID M01707; 2 swabs	X190999	20190426
y	y	Cape buffalo	nasal secretion	20190314	Nürnberg_bag 009	Germany	Bayern	Nürnberg (Tiergarten)	11,147370	49,445995	Madiba (Urbalo) 1.0; LocalID M02524; 2 swabs	X191000	20190426
y	y	Cape buffalo	nasal secretion	20190314	Nürnberg_bag 011	Germany	Bayern	Nürnberg (Tiergarten)	11,147370	49,445995	Kianga 0.1; LocalID M02578; single swab	X191001	20190426
y	y	Cape buffalo	blood	20181012	1,0 Kaffernbüffel 2/17	Germany	Bayern	Nürnberg (Tiergarten)	11,147370	49,445995	2/17 1.0; LocalID M04116; blood in EDTA	X191011	20190426
y	y	Cape buffalo	blood	20181031	0,1 Kaffernbüffel 1/17	Germany	Bayern	Nürnberg (Tiergarten)	11,147370	49,445995	1/17 0.1; LocalID M04100; blood in EDTA	X191012	20190426
	y	Cape buffalo	dung	20190424	Nürnberg_full 019	Germany	Bayern	Nürnberg (Tiergarten)	11,147370	49,445995	2/18 1.0; LocalID M04211; full sample in EtOH; fresh	X191016	20190426
y	y	Cape buffalo	hair	20190424	Nürnberg_bag 008	Germany	Bayern	Nürnberg (Tiergarten)	11,147370	49,445995	2/18 1.0; LocalID M04211	X191017	20190426
	y	Cape buffalo	blood	20190424	1,0 Kaffernbüffel 2/18	Germany	Bayern	Nürnberg (Tiergarten)	11,147370	49,445995	2/18 1.0; LocalID M04211; blood in EDTA	X191018	20190426
	y	Cape buffalo	dung	20190314	Nürnberg 014	Germany	Bayern	Nürnberg (Tiergarten)	11,147370	49,447994	Alexa 0.1; LocalID M01707; single swab in InhibitEX; fresh	X191031	20190426
y	y	Cape buffalo	dung	20190806	Tierpark Berlin_full 031	Germany	Berlin	Berlin (Tierpark Friedrichsfelde)	13,532864	52,506279	Lewa 0.1; localID M05551; full sample in EtOH; fresh from clean stable floor max. 1h old	X191395	20191008
y	y	Cape buffalo	dung	20190806	Tierpark Berlin_full 057	Germany	Berlin	Berlin (Tierpark Friedrichsfelde)	13,532864	52,506279	Luanda 0.1; localID M00965; full sample in EtOH; fresh from clean stable floor max. 1h old	X191396	20191008
y	y	Cape buffalo	dung	20190806	Tierpark Berlin_full 064	Germany	Berlin	Berlin (Tierpark Friedrichsfelde)	13,532864	52,506279	Kiara 0.1; localID M03449; full sample in EtOH; fresh from clean stable floor max. 1h old	X191397	20191008
y	y	Cape buffalo	dung	20190806	Tierpark Berlin_full 065	Germany	Berlin	Berlin (Tierpark Friedrichsfelde)	13,532864	52,506279	Lani 0.1; localID M02945; full sample in EtOH; fresh from clean stable floor max. 1h old	X191398	20191008
y	y	Cape buffalo	dung	20190807	Tierpark Berlin_full 066	Germany	Berlin	Berlin (Tierpark Friedrichsfelde)	13,532864	52,506279	Kigali 0.1; localID M00966; full sample in EtOH; fresh from clean stable floor max. 1h old	X191399	20191008
y	y	Cape buffalo	dung	20190806	Tierpark Berlin 028	Germany	Berlin	Berlin (Tierpark Friedrichsfelde)	13,532864	52,506279	Lewa 0.1; localID M05551; single swab in InhibitEX; fresh from clean stable floor ca. 1h old	X191441	20191008
y	y	Cape buffalo	dung	20190806	Tierpark Berlin 030	Germany	Berlin	Berlin (Tierpark Friedrichsfelde)	13,532864	52,506279	Kiara 0.1; localID M03449; single swab in InhibitEX; fresh from clean stable floor max. 1h old	X191442	20191008
	y	Cape buffalo	dung	20190807	Tierpark Berlin 036	Germany	Berlin	Berlin (Tierpark Friedrichsfelde)	13,532864	52,506279	Kiagali 0.1; localID M00966; single swab in InhibitEX; fresh from clean stable floor 5-10 min	X191443	20191008
y	y	Cape buffalo	dung	20190806	Tierpark Berlin 061	Germany	Berlin	Berlin (Tierpark Friedrichsfelde)	13,532864	52,506279	Luanda 0.1; localID M00965; single swab in InhibitEX; fresh from clean stable floor max. 1h old	X191444	20191008
y	y	Cape buffalo	dung	20190806	Tierpark Berlin 074	Germany	Berlin	Berlin (Tierpark Friedrichsfelde)	13,532864	52,506279	Lani 0.1; localID M02945; single swab in InhibitEX; fresh from clean stable floor max. 1h old	X191445	20191008
y	y	Cape buffalo	urinee	20190806	Tierpark Berlin_bag 007	Germany	Berlin	Berlin (Tierpark Friedrichsfelde)	13,532864	52,506279	Luanda 0.1; localID M00965; single swab from stable floor	X191474	20191008
y	y	Cape buffalo	saliva	20190806	Tierpark Berlin_bag 016	Germany	Berlin	Berlin (Tierpark Friedrichsfelde)	13,532864	52,506279	Kiara 0.1; localID M03449; single swab from stable floor	X191475	20191008
	y	Domestic cattle	saliva	20180129	Auerochse 1	Germany	Hessen	Wildpark small Auheim olde Fasanerie	8,911614	50,085365	Heck cattle	X180021	20180130
	y	Domestic cattle	saliva	20180129	Auerochse 2	Germany	Hessen	Wildpark small Auheim olde Fasanerie	8,911614	50,085365	Heck cattle	X180022	20180130
	y	Domestic cattle	saliva	20180129	Auerochse 3	Germany	Hessen	Wildpark small Auheim olde Fasanerie	8,911614	50,085365	Heck cattle	X180023	20180130
	y	Domestic cattle	saliva	20180204	Kuh1	Germany	Niedersachsen	Bauernhof Lutze	9,946387	51,737965		X180039	20180205
	y	Domestic cattle	saliva	20180204	Kuh2	Germany	Niedersachsen	Bauernhof Lutze	9,946387	51,737965		X180040	20180205
	y	Domestic cattle	saliva	20180204	Kuh3	Germany	Niedersachsen	Bauernhof Lutze	9,946387	51,737965		X180041	20180205
	y	Domestic cattle	dung	20181227	Zoo Hannover_003	Germany	Niedersachsen	Hannover (Zoo)	9,768325	52,380108	Helene 0.1 Dahomey dwarf cattle; XIV402; single swab direkt in InhibitEX buffer; fresh	X190003	20190108
	y	Domestic cattle	dung	20181227	Zoo Hannover_008	Germany	Niedersachsen	Hannover (Zoo)	9,768325	52,380108	Helene 0.1 Dahomey dwarf cattle; XIV402; single swab direkt in InhibitEX buffer; fresh	X190004	20190108
	y	Domestic cattle	dung	20181227	Zoo Hannover_018	Germany	Niedersachsen	Hannover (Zoo)	9,768325	52,380108	Helene 0.1 Dahomey dwarf cattle; XIV402; single swab direkt in InhibitEX buffer; fresh	X190005	20190108
	y	Domestic cattle	dung	20181227	Zoo Hannover_005	Germany	Niedersachsen	Hannover (Zoo)	9,768325	52,380108	Hilena 0.1 Dahomey dwarf cattle (Kalb); XIV404; single swab direkt in InhibitEX buffer; fresh	X190006	20190108
	y	Domestic cattle	dung	20181227	Zoo Hannover_007	Germany	Niedersachsen	Hannover (Zoo)	9,768325	52,380108	Hilena 0.1 Dahomey dwarf cattle (Kalb); XIV404; single swab direkt in InhibitEX buffer; fresh	X190007	20190108
	y	Domestic cattle	dung	20181227	Zoo Hannover_014	Germany	Niedersachsen	Hannover (Zoo)	9,768325	52,380108	Hilena 0.1 Dahomey dwarf cattle (Kalb); XIV404; single swab direkt in InhibitEX buffer; fresh	X190008	20190108
	y	Domestic cattle	dung	20181227	Zoo Hannover_004	Germany	Niedersachsen	Hannover (Zoo)	9,768325	52,380108	Hannibal 1.0 Dahomey dwarf cattle; XIV403; single swab direkt in InhibitEX buffer; fresh	X190009	20190108
	y	Domestic cattle	dung	20181227	Zoo Hannover_009	Germany	Niedersachsen	Hannover (Zoo)	9,768325	52,380108	Hannibal 1.0 Dahomey dwarf cattle; XIV403; single swab direkt in InhibitEX buffer; fresh	X190010	20190108
	y	Domestic cattle	dung	20181227	Zoo Hannover_019	Germany	Niedersachsen	Hannover (Zoo)	9,768325	52,380108	Hannibal 1.0 Dahomey dwarf cattle; XIV403; single swab direkt in InhibitEX buffer; fresh	X190011	20190108
y	y	Domestic cattle	dung	20181227	Zoo Hannover_016	Germany	Niedersachsen	Hannover (Zoo)	9,771169	52,381653	Irma 0.1 Harz Red Mountain cattle; XIV369; single swab direkt in InhibitEX buffer; fresh	X190012	20190108
y	y	Domestic cattle	dung	20181227	Zoo Hannover_020	Germany	Niedersachsen	Hannover (Zoo)	9,771169	52,381653	Irma 0.1 Harz Red Mountain cattle; XIV369; single swab direkt in InhibitEX buffer; fresh	X190013	20190108
	y	Domestic cattle	dung	20181227	Zoo Hannover_015	Germany	Niedersachsen	Hannover (Zoo)	9,771169	52,381653	Martha 0.1 Harz Red Mountain cattle (Kalb); XIV416; single swab direkt in InhibitEX buffer; fresh	X190014	20190108
	y	Domestic cattle	dung	20181227	Zoo Hannover_002	Germany	Niedersachsen	Hannover (Zoo)	9,771169	52,381653	Emma 0.1 Oldgerman Black Pied dairy cattle; XIV366; single swab direkt in InhibitEX buffer; fresh	X190015	20190108
	y	Domestic cattle	dung	20181227	Zoo Hannover_006	Germany	Niedersachsen	Hannover (Zoo)	9,771169	52,381653	Emma 0.1 Oldgerman Black Pied dairy cattle; XIV366; single swab direkt in InhibitEX buffer; fresh	X190016	20190108
	y	Domestic cattle	dung	20181227	Zoo Hannover_013	Germany	Niedersachsen	Hannover (Zoo)	9,771169	52,381653	Emma 0.1 Oldgerman Black Pied dairy cattle; XIV366; single swab direkt in InhibitEX buffer; fresh	X190017	20190108
	y	Domestic cattle	dung	20181227	Zoo Hannover_full 001	Germany	Niedersachsen	Hannover (Zoo)	9,768325	52,380108	Helene 0.1 Dahomey dwarf cattle; XIV402; full sample in EtOH; fresh	X190018	20190108
	y	Domestic cattle	dung	20181227	Zoo Hannover_full 002	Germany	Niedersachsen	Hannover (Zoo)	9,768325	52,380108	Helene 0.1 Dahomey dwarf cattle; XIV402; full sample in EtOH; fresh	X190019	20190108
	y	Domestic cattle	dung	20181227	Zoo Hannover_full 005	Germany	Niedersachsen	Hannover (Zoo)	9,768325	52,380108	Hilena 0.1 Dahomey dwarf cattle (Kalb); XIV404; full sample in EtOH; fresh	X190020	20190108
	y	Domestic cattle	dung	20181227	Zoo Hannover_full 007	Germany	Niedersachsen	Hannover (Zoo)	9,768325	52,380108	Hannibal 1.0 Dahomey dwarf cattle; XIV403; full sample in EtOH; fresh	X190021	20190108
	y	Domestic cattle	dung	20181227	Zoo Hannover_full 008	Germany	Niedersachsen	Hannover (Zoo)	9,771169	52,381653	Martha 0.1 Harz Red Mountain cattle (Kalb); XIV416; full sample in EtOH; fresh	X190022	20190108
	y	Domestic cattle	dung	20181227	Zoo Hannover_full 003	Germany	Niedersachsen	Hannover (Zoo)	9,771169	52,381653	Emma 0.1 Oldgerman Black Pied dairy cattle; XIV366; full sample in EtOH; fresh	X190023	20190108
y	y	Domestic cattle	dung	20181227	Zoo Hannover_full 006	Germany	Niedersachsen	Hannover (Zoo)	9,771169	52,381653	Mathilda 0.1 Oldgerman Black Pied dairy cattle (Kalb); XIV415; full sample in EtOH; fresh	X190024	20190108
y	y	Domestic cattle	saliva	20181227	Zoo Hannover_bag 002	Germany	Niedersachsen	Hannover (Zoo)	9,768325	52,380108	Hannibal 1.0 Dahomey dwarf cattle; XIV403; 2 swabs; nostral and oral	X190034	20190108
	y	Domestic cattle	saliva	20181227	Zoo Hannover_bag 005	Germany	Niedersachsen	Hannover (Zoo)	9,768325	52,380108	Hilena 0.1 Dahomey dwarf cattle (Kalb); XIV404; 3 swabs; nostral and oral	X190035	20190108
	y	Domestic cattle	saliva	20181227	Zoo Hannover_bag 006	Germany	Niedersachsen	Hannover (Zoo)	9,768325	52,380108	Helene 0.1 Dahomey dwarf cattle; XIV402; 3 swabs; nostral and oral	X190036	20190108
y	y	Domestic cattle	saliva	20181227	Zoo Hannover_bag 007	Germany	Niedersachsen	Hannover (Zoo)	9,771169	52,381653	Irma 0.1 Harz Red Mountain cattle; XIV369; 3 swabs; nostral and oral	X190037	20190108
y	y	Domestic cattle	saliva	20181227	Zoo Hannover_bag 009	Germany	Niedersachsen	Hannover (Zoo)	9,771169	52,381653	Martha 0.1 Harz Red Mountain cattle (Kalb); XIV416; 3 swabs; nostral and oral	X190038	20190108
y	y	Domestic cattle	saliva	20181227	Zoo Hannover_bag 003	Germany	Niedersachsen	Hannover (Zoo)	9,771169	52,381653	Mathilda 0.1 Oldgerman Black Pied dairy cattle (Kalb); XIV415; 3 swabs; nostral and oral	X190039	20190108
y	y	Domestic cattle	saliva	20181227	Zoo Hannover_bag 008	Germany	Niedersachsen	Hannover (Zoo)	9,771169	52,381653	Emma 0.1 Oldgerman Black Pied dairy cattle; XIV366; 3 swabs; nostral and oral	X190040	20190108
	y	Domestic cattle	dung	20190219	Gera_full 005	Germany	Thüringen	Gera (Tierpark)	12,059353	50,865334	Biene 0.1 Scottish Highland (Bos primigenius taurus); faecal pat=Gera 013/014/015; full sample in EtOH; fresh	X190414	20190220
	y	Domestic cattle	dung	20190219	Gera_full 006	Germany	Thüringen	Gera (Tierpark)	12,059353	50,865334	Ellen 0.1 Scottish Highland (Bos primigenius taurus); faecal pat=Gera 016/017/018; full sample in EtOH; fresh	X190415	20190220
	y	Domestic cattle	dung	20190219	Gera_full 007	Germany	Thüringen	Gera (Tierpark)	12,059353	50,865334	Ebony 0.1 Scottish Highland (Bos primigenius taurus); faecal pat=Gera 019/020/021; full sample in EtOH; fresh	X190416	20190220
	y	Domestic cattle	dung	20190219	Gera 013	Germany	Thüringen	Gera (Tierpark)	12,059353	50,865334	Biene 0.1 Scottish Highland (Bos primigenius taurus); faecal pat=Gera_full 005/Gera 014/015; single swab in InhibitEX; fresh	X190429	20190220
	y	Domestic cattle	dung	20190219	Gera 014	Germany	Thüringen	Gera (Tierpark)	12,059353	50,865334	Biene 0.1 Scottish Highland (Bos primigenius taurus); faecal pat=Gera_full 005/Gera 013/015; single swab in InhibitEX; fresh	X190430	20190220
	y	Domestic cattle	dung	20190219	Gera 015	Germany	Thüringen	Gera (Tierpark)	12,059353	50,865334	Biene 0.1 Scottish Highland (Bos primigenius taurus); faecal pat=Gera_full 005/Gera 013/014; single swab in InhibitEX; fresh	X190431	20190220
	y	Domestic cattle	dung	20190219	Gera 016	Germany	Thüringen	Gera (Tierpark)	12,059353	50,865334	Ellen 0.1 Scottish Highland (Bos primigenius taurus); faecal pat=Gera_full 006/Gera 017/018; single swab in InhibitEX; fresh	X190432	20190220
	y	Domestic cattle	dung	20190219	Gera 017	Germany	Thüringen	Gera (Tierpark)	12,059353	50,865334	Ellen 0.1 Scottish Highland (Bos primigenius taurus); faecal pat=Gera_full 006/Gera 016/018; single swab in InhibitEX; fresh	X190433	20190220
	y	Domestic cattle	dung	20190219	Gera 018	Germany	Thüringen	Gera (Tierpark)	12,059353	50,865334	Ellen 0.1 Scottish Highland (Bos primigenius taurus); faecal pat=Gera_full 006/Gera 016/017; single swab in InhibitEX; fresh	X190434	20190220
	y	Domestic cattle	dung	20190219	Gera 019	Germany	Thüringen	Gera (Tierpark)	12,059353	50,865334	Ebony 0.1 Scottish Highland (Bos primigenius taurus); faecal pat=Gera_full 007/Gera 020/021; single swab in InhibitEX; fresh	X190435	20190220
	y	Domestic cattle	dung	20190219	Gera 020	Germany	Thüringen	Gera (Tierpark)	12,059353	50,865334	Ebony 0.1 Scottish Highland (Bos primigenius taurus); faecal pat=Gera_full 007/Gera 019/021; single swab in InhibitEX; fresh	X190436	20190220
	y	Domestic cattle	dung	20190219	Gera 021	Germany	Thüringen	Gera (Tierpark)	12,059353	50,865334	Ebony 0.1 Scottish Highland (Bos primigenius taurus); faecal pat=Gera_full 007/Gera 019/020; single swab in InhibitEX; fresh	X190437	20190220
	y	Domestic cattle	urinee	20190219	Gera_bag 005	Germany	Thüringen	Gera (Tierpark)	12,059353	50,865334	Biene 0.1 Scottish Highland (Bos primigenius taurus); single swab	X190442	20190220
	y	Domestic cattle	hair	20190219	Gera_bag 006	Germany	Thüringen	Gera (Tierpark)	12,059353	50,865334	Ellen 0.1 Scottish Highland (Bos primigenius taurus)	X190443	20190220
	y	Domestic cattle	saliva	20190219	Gera_bag 007	Germany	Thüringen	Gera (Tierpark)	12,059353	50,865334	Ebony 0.1 Scottish Highland (Bos primigenius taurus); single swab	X190444	20190220
	y	Domestic cattle	dung	20190220	Gera_full 009	Germany	Thüringen	Gera (Tierpark)	12,056099	50,866314	Chico 1.0 dwarf zebu (Bos primigenius indicus); faecal pat=Gera 022/023/024; full sample in EtOH; fresh	X190445	20190221
	y	Domestic cattle	dung	20190220	Gera_full 010	Germany	Thüringen	Gera (Tierpark)	12,056099	50,866314	Herta 0.1 dwarf zebu (Bos primigenius indicus); faecal pat=Gera 025/026/027; full sample in EtOH; fresh	X190446	20190221
	y	Domestic cattle	dung	20190220	Gera 022	Germany	Thüringen	Gera (Tierpark)	12,056099	50,866314	Chico 1.0 dwarf zebu (Bos primigenius indicus); faecal pat=Gera_full 009/Gera 023/024; single swab in InhibitEX; fresh	X190447	20190221
	y	Domestic cattle	dung	20190220	Gera 023	Germany	Thüringen	Gera (Tierpark)	12,056099	50,866314	Chico 1.0 dwarf zebu (Bos primigenius indicus); faecal pat=Gera_full 009/Gera 022/024; single swab in InhibitEX; fresh	X190448	20190221
	y	Domestic cattle	dung	20190220	Gera 024	Germany	Thüringen	Gera (Tierpark)	12,056099	50,866314	Chico 1.0 dwarf zebu (Bos primigenius indicus); faecal pat=Gera_full 009/Gera 022/023; single swab in InhibitEX; fresh	X190449	20190221
y	y	Domestic cattle	dung	20190220	Gera 025	Germany	Thüringen	Gera (Tierpark)	12,056099	50,866314	Herta 0.1 dwarf zebu (Bos primigenius indicus); faecal pat=Gera_full 010/Gera 026/027; single swab in InhibitEX; fresh	X190450	20190221
	y	Domestic cattle	dung	20190220	Gera 026	Germany	Thüringen	Gera (Tierpark)	12,056099	50,866314	Herta 0.1 dwarf zebu (Bos primigenius indicus); faecal pat=Gera_full 010/Gera 025/027; single swab in InhibitEX; fresh	X190451	20190221
	y	Domestic cattle	dung	20190220	Gera 027	Germany	Thüringen	Gera (Tierpark)	12,056099	50,866314	Herta 0.1 dwarf zebu (Bos primigenius indicus); faecal pat=Gera_full 010/Gera 025/026; single swab in InhibitEX; fresh	X190452	20190221
	y	Domestic cattle	saliva	20190220	Gera_bag 010	Germany	Thüringen	Gera (Tierpark)	12,056099	50,866314	Chico 1.0 dwarf zebu (Bos primigenius indicus); single swab	X190453	20190221
y	y	Domestic cattle	urinee	20190220	Gera_bag 011	Germany	Thüringen	Gera (Tierpark)	12,056099	50,866314	Herta 0.1 dwarf zebu (Bos primigenius indicus); single swab	X190454	20190221
y	y	Domestic cattle	saliva	20190220	Gera_bag 012	Germany	Thüringen	Gera (Tierpark)	12,056099	50,866314	Herta 0.1 dwarf zebu (Bos primigenius indicus); single swab	X190455	20190221
y	y	Domestic cattle	tissue	20190220	Bernburg_full 005	Germany	Sachsen-Anhalt	Bernburg (Tiergarten)	11,727810	51,793327	0.1 Hungarian grey cattle (Bos primigenius taurus); LocalID 1335; skin with hair in EtOH; fresh	X190456	20190221
	y	Domestic cattle	dung	20190220	Bernburg_full 006	Germany	Sachsen-Anhalt	Bernburg (Tiergarten)	11,727810	51,793327	0.1 Hungarian grey cattle (Bos primigenius taurus); LocalID 1335; full sample in EtOH; fresh	X190457	20190221
	y	Domestic cattle	dung	20190220	Bernburg 003	Germany	Sachsen-Anhalt	Bernburg (Tiergarten)	11,727810	51,793327	0.1 Hungarian grey cattle (Bos primigenius taurus); LocalID 1335; single swab in InhibitEX; fresh	X190458	20190221
	y	Domestic cattle	dung	20190220	Bernburg 013	Germany	Sachsen-Anhalt	Bernburg (Tiergarten)	11,727810	51,793327	0.1 Hungarian grey cattle (Bos primigenius taurus); LocalID 1335; single swab in InhibitEX; fresh	X190459	20190221
	y	Domestic cattle	dung	20190220	Bernburg 025	Germany	Sachsen-Anhalt	Bernburg (Tiergarten)	11,727810	51,793327	0.1 Hungarian grey cattle (Bos primigenius taurus); LocalID 1335; single swab in InhibitEX; fresh	X190460	20190221
	y	Domestic cattle	nasal secretion	20190220	Bernburg_bag 001	Germany	Sachsen-Anhalt	Bernburg (Tiergarten)	11,727810	51,793327	0.1 Hungarian grey cattle (Bos primigenius taurus); LocalID 1335; single swab without visible contamination; fresh	X190461	20190221
	y	Domestic cattle	hair	20190220	Bernburg_bag 002	Germany	Sachsen-Anhalt	Bernburg (Tiergarten)	11,727810	51,793327	0.1 Hungarian grey cattle (Bos primigenius taurus); LocalID 1335; from hind leg inside. without visible contamination; fresh	X190462	20190221
	y	Domestic cattle	blood	20190220	Bernburg_bag 003	Germany	Sachsen-Anhalt	Bernburg (Tiergarten)	11,727810	51,793327	0.1 Hungarian grey cattle (Bos primigenius taurus); LocalID 1335; single swab from blood during slaughter; fresh	X190463	20190221
	y	Domestic cattle	urinee	20190220	Bernburg_bag 004	Germany	Sachsen-Anhalt	Bernburg (Tiergarten)	11,727810	51,793327	0.1 Hungarian grey cattle (Bos primigenius taurus); LocalID 1335; single swab from bladder; fresh	X190464	20190221
	y	Domestic cattle	blood	20190220	Bernburg_EDTA	Germany	Sachsen-Anhalt	Bernburg (Tiergarten)	11,727810	51,793327	0.1 Hungarian grey cattle (Bos primigenius taurus); LocalID 1335; full blood in EDTA-K; fresh	X190465	20190221
	y	Domestic cattle	dung	20190215	Zoo Berlin_full 009	Germany	Berlin	Berlin (Zoologischer Garten)	13,339758	52,508392	Cayla 0.1 Ankole Longhorn (Bos primigenius taurus/indicus; African breed); full sample in EtOH; defaected at night	X190476	20190225
	y	Domestic cattle	dung	20190215	Zoo Berlin_full 021	Germany	Berlin	Berlin (Zoologischer Garten)	13,339758	52,508392	Paul 1.0 Ankole Longhorn (Bos primigenius taurus/indicus; African breed); full sample in EtOH; defaected at night	X190477	20190225
	y	Domestic cattle	dung	20190215	Zoo Berlin_full 023	Germany	Berlin	Berlin (Zoologischer Garten)	13,339758	52,508392	Behati 0.1 Ankole Longhorn (Bos primigenius taurus/indicus; African breed); full sample in EtOH; defaected at night	X190478	20190225
y	y	Domestic cattle	dung	20190214	Zoo Berlin_full 005	Germany	Berlin	Berlin (Zoologischer Garten)	13,335083	52,510017	Cäsar 1.0 Hinterwald cattle (Bos primigenius taurus); full sample in EtOH; fresh	X190496	20190225
	y	Domestic cattle	dung	20190215	Zoo Berlin 004	Germany	Berlin	Berlin (Zoologischer Garten)	13,339758	52,508392	Cayla 0.1 Ankole Longhorn (Bos primigenius taurus/indicus; African breed); single swab in InhibitEX; defaected at night	X190500	20190225
	y	Domestic cattle	dung	20190215	Zoo Berlin 005	Germany	Berlin	Berlin (Zoologischer Garten)	13,339758	52,508392	Cayla 0.1 Ankole Longhorn (Bos primigenius taurus/indicus; African breed); single swab in InhibitEX; defaected at night	X190501	20190225
	y	Domestic cattle	dung	20190215	Zoo Berlin 006	Germany	Berlin	Berlin (Zoologischer Garten)	13,339758	52,508392	Cayla 0.1 Ankole Longhorn (Bos primigenius taurus/indicus; African breed); single swab in InhibitEX; defaected at night	X190502	20190225
	y	Domestic cattle	dung	20190215	Zoo Berlin 037	Germany	Berlin	Berlin (Zoologischer Garten)	13,339758	52,508392	Paul 1.0 Ankole Longhorn (Bos primigenius taurus/indicus; African breed); single swab in InhibitEX; defaected at night	X190533	20190225
	y	Domestic cattle	dung	20190215	Zoo Berlin 038	Germany	Berlin	Berlin (Zoologischer Garten)	13,339758	52,508392	Paul 1.0 Ankole Longhorn (Bos primigenius taurus/indicus; African breed); single swab in InhibitEX; defaected at night	X190534	20190225
	y	Domestic cattle	dung	20190215	Zoo Berlin 039	Germany	Berlin	Berlin (Zoologischer Garten)	13,339758	52,508392	Paul 1.0 Ankole Longhorn (Bos primigenius taurus/indicus; African breed); single swab in InhibitEX; defaected at night	X190535	20190225
y	y	Domestic cattle	dung	20190214	Zoo Berlin 048	Germany	Berlin	Berlin (Zoologischer Garten)	13,335083	52,510017	Cäsar 1.0 Hinterwald cattle (Bos primigenius taurus); single swab in InhibitEX; fresh	X190544	20190225
	y	Domestic cattle	dung	20190214	Zoo Berlin 049	Germany	Berlin	Berlin (Zoologischer Garten)	13,335083	52,510017	Cäsar 1.0 Hinterwald cattle (Bos primigenius taurus); single swab in InhibitEX; fresh	X190545	20190225
	y	Domestic cattle	dung	20190214	Zoo Berlin 050	Germany	Berlin	Berlin (Zoologischer Garten)	13,335083	52,510017	Cäsar 1.0 Hinterwald cattle (Bos primigenius taurus); single swab in InhibitEX; fresh	X190546	20190225
	y	Domestic cattle	saliva	20190216	Zoo Berlin_bag 004	Germany	Berlin	Berlin (Zoologischer Garten)	13,339758	52,508392	Cayla 0.1 Ankole Longhorn (Bos primigenius taurus/indicus; African breed); single swab; collected in the morning	X190554	20190225
	y	Domestic cattle	saliva	20190216	Zoo Berlin_bag 015	Germany	Berlin	Berlin (Zoologischer Garten)	13,339758	52,508392	Paul 1.0 Ankole Longhorn (Bos primigenius taurus/indicus; African breed); single swab; collected in the morning	X190555	20190225
	y	Domestic cattle	nasal secretion	20190216	Zoo Berlin_bag 016	Germany	Berlin	Berlin (Zoologischer Garten)	13,339758	52,508392	Behati 0.1 Ankole Longhorn (Bos primigenius taurus/indicus; African breed); single swab; collected in the morning	X190556	20190225
	y	Domestic cattle	saliva	20190214	Zoo Berlin_bag 019	Germany	Berlin	Berlin (Zoologischer Garten)	13,335083	52,510017	Cäsar 1.0 Hinterwald cattle (Bos primigenius taurus); single swab	X190573	20190225
	y	Domestic cattle	dung	20190315	Rostock_full 001A	Germany	Mecklenburg-Vorpommern	Rostock (Zoo)	12,080871	54,078278	0.1 Ankole Longhorn (Bos primigenius; African breed); full sample in EtOH; faecal pat=Rostock 001A; fresh	X190764	20190326
	y	Domestic cattle	dung	20190315	Rostock_full 002A	Germany	Mecklenburg-Vorpommern	Rostock (Zoo)	12,080871	54,078278	0.1 Ankole Longhorn (Bos primigenius; African breed); full sample in EtOH; faecal pat=Rostock 002A; fresh	X190765	20190326
	y	Domestic cattle	dung	20190315	Rostock_full 003A	Germany	Mecklenburg-Vorpommern	Rostock (Zoo)	12,080871	54,078278	0.1 Ankole Longhorn (Bos primigenius; African breed); full sample in EtOH; faecal pat=Rostock 003A; fresh	X190766	20190326
	y	Domestic cattle	dung	20190315	Rostock 001A	Germany	Mecklenburg-Vorpommern	Rostock (Zoo)	12,080871	54,078278	0.1 Ankole Longhorn (Bos primigenius; African breed); single swab in InhibitEX; faecal pat=Rostock_full 001A; fresh	X190773	20190326
	y	Domestic cattle	dung	20190315	Rostock 002A	Germany	Mecklenburg-Vorpommern	Rostock (Zoo)	12,080871	54,078278	0.1 Ankole Longhorn (Bos primigenius; African breed); single swab in InhibitEX; faecal pat=Rostock_full 002A; fresh	X190774	20190326
	y	Domestic cattle	dung	20190315	Rostock 003A	Germany	Mecklenburg-Vorpommern	Rostock (Zoo)	12,080871	54,078278	0.1 Ankole Longhorn (Bos primigenius; African breed); single swab in InhibitEX; faecal pat=Rostock_full 003A; fresh	X190775	20190326
	y	Domestic cattle	dung	20190404	Nürnberg_full 010	Germany	Bayern	Nürnberg (Tiergarten)	11,145311	49,446518	Helmut 1.0 Scottish Highland (Bos primigenius taurus); LocalID HLR030; full sample in EtOH; fresh	X190955	20190426
	y	Domestic cattle	dung	20190404	Nürnberg_full 015	Germany	Bayern	Nürnberg (Tiergarten)	11,145311	49,446518	Henriette 0.1 Scottish Highland (Bos primigenius taurus); LocalID HLR025; full sample in EtOH; fresh	X190956	20190426
	y	Domestic cattle	dung	20190327	Nürnberg_full 009	Germany	Bayern	Nürnberg (Tiergarten)	11,150880	49,445171	K01 0.1 dwarf zebu (Bos primigenius indicus); LocalID ; full sample in EtOH; fresh	X190957	20190426
	y	Domestic cattle	dung	20190327	Nürnberg_full 016	Germany	Bayern	Nürnberg (Tiergarten)	11,150880	49,445171	Chandra 0.1 dwarf zebu (Bos primigenius indicus); LocalID ZWZ003; full sample in EtOH; fresh	X190958	20190426
	y	Domestic cattle	dung	20190327	Nürnberg 026	Germany	Bayern	Nürnberg (Tiergarten)	11,150880	49,445171	K01 0.1 dwarf zebu (Bos primigenius indicus); LocalID ; single swab in InhibitEX; fresh	X190991	20190426
	y	Domestic cattle	dung	20190327	Nürnberg 037	Germany	Bayern	Nürnberg (Tiergarten)	11,150880	49,445171	Chandra 0.1 dwarf zebu (Bos primigenius indicus); LocalID ZWZ003; single swab in InhibitEX; fresh	X190992	20190426
	y	Domestic cattle	nasal secretion	20190404	Nürnberg_bag 002	Germany	Bayern	Nürnberg (Tiergarten)	11,145311	49,446518	K01 0.1 Scottish Highland (Bos primigenius taurus); LocalID HLR042; single swab	X191004	20190426
	y	Domestic cattle	nasal secretion	20190404	Nürnberg_bag 010	Germany	Bayern	Nürnberg (Tiergarten)	11,145311	49,446518	Helmut 1.0 Scottish Highland (Bos primigenius taurus); LocalID HLR030; single swab	X191005	20190426
	y	Domestic cattle	nasal secretion	20190404	Nürnberg_bag 018	Germany	Bayern	Nürnberg (Tiergarten)	11,145311	49,446518	K02 1.0 Scottish Highland (Bos primigenius taurus); LocalID HLR043; single swab	X191006	20190426
	y	Domestic cattle	hair	20190404	Nürnberg_bag 013	Germany	Bayern	Nürnberg (Tiergarten)	11,145311	49,446518	Helmut 1.0 Scottish Highland (Bos primigenius taurus); LocalID HLR030; taken with glove	X191007	20190426
	y	Domestic cattle	hair	20190404	Nürnberg_bag 014	Germany	Bayern	Nürnberg (Tiergarten)	11,145311	49,446518	Henriette 0.1 Scottish Highland (Bos primigenius taurus); LocalID HLR025; gerupft	X191008	20190426
	y	Domestic cattle	nasal secretion	20190318	Nürnberg_bag 016	Germany	Bayern	Nürnberg (Tiergarten)	11,150880	49,445171	Chandra 0.1 dwarf zebu (Bos primigenius indicus); LocalID ZWZ003; single swab	X191009	20190426
	y	Domestic cattle	nasal secretion	20190318	Nürnberg_bag 019	Germany	Bayern	Nürnberg (Tiergarten)	11,150880	49,445171	Sahil/Valentin 1.0 dwarf zebu (Bos primigenius indicus); LocalID ZWZ005; 2 swabs	X191010	20190426
	y	Domestic cattle	blood	20180404	0,1 Hochlandrind K04	Germany	Bayern	Nürnberg (Tiergarten)	11,145311	49,446518	K04 0.1 Scottish Highland (Bos primigenius taurus); LocalID HLR041; blood in EDTA	X191013	20190426
	y	Domestic cattle	blood	20150629	dwarf zebu K04	Germany	Bayern	Nürnberg (Tiergarten)	11,145311	49,446518	K04 1.0 dwarf zebu (Bos primigenius indicus); LocalID ZWZ021; blood in EDTA	X191014	20190426
	y	Domestic cattle	dung	20190507	Planckendael_full 004	Belgium	Antwerpen	Mechelen (Dierenpark Planckendael)	4,516852	51,000404	Lina 0.1 Ankole Longhorn (Bos primigenius. African breed); localID 369034; full sample in EtOH	X191052	20190520
	y	Domestic cattle	dung	20190507	Planckendael_full 005	Belgium	Antwerpen	Mechelen (Dierenpark Planckendael)	4,516852	51,000404	Lenko 1.0 Ankole Longhorn (Bos primigenius. African breed); localID 369035; full sample in EtOH; fresh	X191053	20190520
	y	Domestic cattle	dung	20190510	Planckendael_full 006	Belgium	Antwerpen	Mechelen (Dierenpark Planckendael)	4,516852	51,000404	Indra 0.1 Ankole Longhorn (Bos primigenius. African breed); localID 369028; full sample in EtOH; fresh	X191054	20190520
	y	Domestic cattle	dung	20190507	Planckendael 004	Belgium	Antwerpen	Mechelen (Dierenpark Planckendael)	4,516852	51,000404	Lina 0.1 Ankole Longhorn (Bos primigenius. African breed); localID 369034; single swab in InhibitEX. fresh	X191062	20190520
	y	Domestic cattle	dung	20190507	Planckendael 005	Belgium	Antwerpen	Mechelen (Dierenpark Planckendael)	4,516852	51,000404	Lenko 1.0 Ankole Longhorn (Bos primigenius. African breed); localID 369035; single swab in InhinitEX; fresh	X191063	20190520
	y	Domestic cattle	dung	20190510	Planckendael 006	Belgium	Antwerpen	Mechelen (Dierenpark Planckendael)	4,516852	51,000404	Indra 0.1 Ankole Longhorn (Bos primigenius. African breed); localID 369028; single swab in InhibitEX; fresh	X191064	20190520
y	y	Domestic cattle	saliva	20190507	Planckendael_bag 015	Belgium	Antwerpen	Mechelen (Dierenpark Planckendael)	4,516852	51,000404	Lenko 1.0 Ankole Longhorn (Bos primigenius. African breed); localID 369035; single swab	X191083	20190520
	y	Domestic cattle	urinee	20190507	Planckendael_bag 016	Belgium	Antwerpen	Mechelen (Dierenpark Planckendael)	4,516852	51,000404	Indra 0.1 Ankole Longhorn (Bos primigenius. African breed); localID 369028; 3 swabs	X191084	20190520
	y	Domestic cattle	dung	20190527	Neumünster_full 002	Germany	Schleswig-Holstein	Neumünster (Tierpark)	9,943276	54,091881	Lisa 0.1 Heck cattle (Bos primigenius taurus) (Mutter von Jonas); LocalID: A343; full sample in EtOH; fresh (max. 24h)	X191126	20190607
	y	Domestic cattle	dung	20190527	Neumünster_full 006	Germany	Schleswig-Holstein	Neumünster (Tierpark)	9,943276	54,091881	Jonas 1.0 Heck cattle (Bos primigenius taurus) (Sohn von Lisa); LocalID: A344; full sample in EtOH; fresh (1d)	X191127	20190607
	y	Domestic cattle	dung	20190527	Neumünster_full 007	Germany	Schleswig-Holstein	Neumünster (Tierpark)	9,943276	54,091881	Hanna 0.1 Heck cattle (Bos primigenius taurus); LocalID: A689; full sample in EtOH; fresh (max. 24h)	X191128	20190607
	y	Domestic cattle	dung	20190527	Neumünster_full 008	Germany	Schleswig-Holstein	Neumünster (Tierpark)	9,947974	54,091148	Sabrina von den Wühr 0.1 Scottish Highland (Bos primigenius taurus); LocalID: 2; full sample in EtOH; fresh	X191129	20190607
	y	Domestic cattle	dung	20190527	Neumünster_full 009	Germany	Schleswig-Holstein	Neumünster (Tierpark)	9,947974	54,091148	Tony 1.0 Scottish Highland (Bos primigenius taurus); LocalID: 530A; full sample in EtOH; fresh	X191130	20190607
y	y	Domestic cattle	dung	20190527	Neumünster 001	Germany	Schleswig-Holstein	Neumünster (Tierpark)	9,943276	54,091881	Hanna 0.1 Heck cattle (Bos primigenius taurus); LocalID: A689; single swab in InhibitEX; fresh (max. 24h)	X191131	20190607
	y	Domestic cattle	dung	20190527	Neumünster 002	Germany	Schleswig-Holstein	Neumünster (Tierpark)	9,943276	54,091881	Hanna 0.1 Heck cattle (Bos primigenius taurus); LocalID: A689; single swab in InhibitEX; fresh (max. 24h)	X191132	20190607
	y	Domestic cattle	dung	20190527	Neumünster 003	Germany	Schleswig-Holstein	Neumünster (Tierpark)	9,943276	54,091881	Hanna 0.1 Heck cattle (Bos primigenius taurus); LocalID: A689; single swab in InhibitEX; fresh (max. 24h)	X191133	20190607
	y	Domestic cattle	dung	20190527	Neumünster 004	Germany	Schleswig-Holstein	Neumünster (Tierpark)	9,943276	54,091881	Lisa 0.1 Heck cattle (Bos primigenius taurus) (Mutter von Jonas); LocalID: A343; single swab in InhibitEX; fresh (max. 24h)	X191134	20190607
	y	Domestic cattle	dung	20190527	Neumünster 005	Germany	Schleswig-Holstein	Neumünster (Tierpark)	9,943276	54,091881	Jonas 1.0 Heck cattle (Bos primigenius taurus) (Sohn von Lisa); LocalID: A344; single swab in InhibitEX; fresh (max. 24h)	X191135	20190607
	y	Domestic cattle	dung	20190527	Neumünster 006	Germany	Schleswig-Holstein	Neumünster (Tierpark)	9,947974	54,091148	Tony 1.0 Scottish Highland (Bos primigenius taurus); LocalID: 530A; single swab in InhibitEX; fresh	X191136	20190607
	y	Domestic cattle	saliva	20190527	Neumünster_bag 001	Germany	Schleswig-Holstein	Neumünster (Tierpark)	9,943276	54,091881	Lisa 0.1 Heck cattle (Bos primigenius taurus) (mother of Jonas); LocalID: A343; mit nasal secretion; 2 swabs	X191143	20190607
	y	Domestic cattle	hair	20190527	Neumünster_bag 002	Germany	Schleswig-Holstein	Neumünster (Tierpark)	9,943276	54,091881	Jonas 1.0 Heck cattle (Bos primigenius taurus) (son of Lisa); LocalID: A344	X191144	20190607
y	y	Domestic cattle	hair	20190527	Neumünster_bag 006	Germany	Schleswig-Holstein	Neumünster (Tierpark)	9,943276	54,091881	Hanna 0.1 Heck cattle (Bos primigenius taurus); LocalID: A689	X191145	20190607
y	y	Domestic cattle	saliva	20190527	Neumünster_bag 007	Germany	Schleswig-Holstein	Neumünster (Tierpark)	9,943276	54,091881	Hanna 0.1 Heck cattle (Bos primigenius taurus); LocalID: A689; 2 swabs	X191146	20190607
	y	Domestic cattle	saliva	20190527	Neumünster_bag 008	Germany	Schleswig-Holstein	Neumünster (Tierpark)	9,943276	54,091881	Jonas 1.0 Heck cattle (Bos primigenius taurus) (Sohn von Lisa); LocalID: A344; mit nasal secretion; 2 swabs	X191147	20190607
	y	Domestic cattle	nasal secretion	20190527	Neumünster_bag 003	Germany	Schleswig-Holstein	Neumünster (Tierpark)	9,947974	54,091148	Tony 1.0 Scottish Highland (Bos primigenius taurus); LocalID: 530A; single swab	X191148	20190607
	y	Domestic cattle	hair	20190527	Neumünster_bag 004	Germany	Schleswig-Holstein	Neumünster (Tierpark)	9,947974	54,091148	Sabrina von den Wühr 0.1 Scottish Highland (Bos primigenius taurus); LocalID: 2	X191149	20190607
	y	Domestic cattle	nasal secretion	20190527	Neumünster_bag 005	Germany	Schleswig-Holstein	Neumünster (Tierpark)	9,947974	54,091148	Sabrina von den Wühr 0.1 Scottish Highland (Bos primigenius taurus); LocalID: 2; single swab	X191150	20190607
	y	Domestic cattle	hair	20190527	Neumünster_bag 010	Germany	Schleswig-Holstein	Neumünster (Tierpark)	9,947974	54,091148	Tony 1.0 Scottish Highland (Bos primigenius taurus); LocalID: 530A	X191151	20190607
	y	Domestic cattle	dung	20190621	Thoiry_full 005	France	Yvelines	Thoiry (ZooSafari)	1,794364	48,860126	0.0.1 Ankole Longhorn (Bos primigenius. African breed); full sample in EtOH	X191197	20190627
	y	Domestic cattle	dung	20190621	Thoiry_full 006	France	Yvelines	Thoiry (ZooSafari)	1,785264	48,860126	0.0.1 Ankole Longhorn (Bos primigenius. African breed); full sample in EtOH	X191198	20190627
	y	Domestic cattle	dung	20190615	Thoiry_full 026	France	Yvelines	Thoiry (ZooSafari)	1,788435	48,861458	0.1 Scottish Highland (Bos primigenius taurus); localID A5048; full sample in EtOH	X191206	20190627
	y	Domestic cattle	dung	20190615	Thoiry_full 028	France	Yvelines	Thoiry (ZooSafari)	1,788435	48,861458	0.1 Scottish Highland (Bos primigenius taurus); localID A6062; full sample in EtOH	X191207	20190627
	y	Domestic cattle	dung	20190621	Thoiry 014	France	Yvelines	Thoiry (ZooSafari)	1,794364	48,860126	0.0.1 Ankole Longhorn (Bos primigenius. African breed); single swab in InhibitEX; <24h	X191214	20190627
	y	Domestic cattle	dung	20190621	Thoiry 021	France	Yvelines	Thoiry (ZooSafari)	1,794364	48,860126	0.0.1 Ankole Longhorn (Bos primigenius. African breed); single swab in InhibitEX; <24h	X191215	20190627
	y	Domestic cattle	dung	20190621	Thoiry 022	France	Yvelines	Thoiry (ZooSafari)	1,794364	48,860126	0.0.1 Ankole Longhorn (Bos primigenius. African breed); single swab in InhibitEX; <24h	X191216	20190627
	y	Domestic cattle	dung	20190621	Thoiry 023	France	Yvelines	Thoiry (ZooSafari)	1,794364	48,860126	0.0.1 Ankole Longhorn (Bos primigenius. African breed); single swab in InhibitEX; <24h	X191217	20190627
	y	Domestic cattle	dung	20190621	Thoiry 024	France	Yvelines	Thoiry (ZooSafari)	1,794364	48,860126	0.0.1 Ankole Longhorn (Bos primigenius. African breed); single swab in InhibitEX; <24h	X191218	20190627
	y	Domestic cattle	dung	20190621	Thoiry 027	France	Yvelines	Thoiry (ZooSafari)	1,794364	48,860126	0.0.1 Ankole Longhorn (Bos primigenius. African breed); single swab in InhibitEX; <24h	X191219	20190627
	y	Domestic cattle	dung	20190621	Thoiry 048	France	Yvelines	Thoiry (ZooSafari)	1,794364	48,860126	0.0.1 Ankole Longhorn (Bos primigenius. African breed); single swab in InhibitEX; <24h	X191220	20190627
	y	Domestic cattle	dung	20190621	Thoiry 049	France	Yvelines	Thoiry (ZooSafari)	1,794364	48,860126	0.0.1 Ankole Longhorn (Bos primigenius. African breed); single swab in InhibitEX; <24h	X191221	20190627
	y	Domestic cattle	dung	20190615	Thoiry 026	France	Yvelines	Thoiry (ZooSafari)	1,788435	48,861458	0.1 Scottish Highland (Bos primigenius taurus); localID A5048; single swab in InhibitEX; fresh. directly after defeacation	X191228	20190627
	y	Domestic cattle	dung	20190615	Thoiry 028	France	Yvelines	Thoiry (ZooSafari)	1,788435	48,861458	0.1 Scottish Highland (Bos primigenius taurus); localID A6062; single swab in InhibitEX; fresh. directly after defeacation	X191229	20190627
	y	Domestic cattle	dung	20190805	Tierpark Berlin_full 069	Germany	Berlin	Berlin (Tierpark Friedrichsfelde)	13,533761	52,498440	Tiffany 0.1 Scottish Highland (B. primigenius taunus); localID MG0067; full sample in EtOH; fresh	X191378	20191008
	y	Domestic cattle	dung	20190805	Tierpark Berlin_full 070	Germany	Berlin	Berlin (Tierpark Friedrichsfelde)	13,533761	52,498440	Sophie 0.1 Scottish Highland (B. primigenius taunus); localID MG0067; full sample in EtOH; fresh	X191379	20191008
	y	Domestic cattle	dung	20190806	Tierpark Berlin_full 048	Germany	Berlin	Berlin (Tierpark Friedrichsfelde)	13,534279	52,498516	Miroslav 1.0 Hungarian grey cattle (B. primigenius taunus); localID 0001229; full sample in EtOH; fresh	X191380	20191008
	y	Domestic cattle	dung	20190806	Tierpark Berlin_full 055	Germany	Berlin	Berlin (Tierpark Friedrichsfelde)	13,534279	52,498516	Otis 1.0 Hungarian grey cattle (B. primigenius taunus); localID 0004484; full sample in EtOH; fresh	X191381	20191008
	y	Domestic cattle	dung	20190905	Tierpark Berlin_full 072	Germany	Berlin	Berlin (Tierpark Friedrichsfelde)	13,533184	52,498367	1.0 juvenile Hornless Swedish cattle (B. primigenius taunus); localID 0004492; full sample in EtOH; fresh	X191382	20191008
	y	Domestic cattle	dung	20190823	Tierpark Berlin_full 014	Germany	Berlin	Berlin (Tierpark Friedrichsfelde)	13,531394	52,504791	Uschi 0.1 dwarf zebu (B. primigenius indicus); localID MG0071; full sample in EtOH; fresh	X191383	20191008
	y	Domestic cattle	dung	20190823	Tierpark Berlin_full 018	Germany	Berlin	Berlin (Tierpark Friedrichsfelde)	13,531394	52,504791	Manfred 1.0 dwarf zebu (B. primigenius indicus); localID MG0071; full sample in EtOH; fresh	X191384	20191008
	y	Domestic cattle	dung	20190823	Tierpark Berlin_full 026	Germany	Berlin	Berlin (Tierpark Friedrichsfelde)	13,531394	52,504791	Frauke 0.1 dwarf zebu (B. primigenius indicus); localID MG0071; full sample in EtOH; fresh	X191385	20191008
	y	Domestic cattle	dung	20190823	Tierpark Berlin_full 040	Germany	Berlin	Berlin (Tierpark Friedrichsfelde)	13,531394	52,504791	Franz 1.0 dwarf zebu (B. primigenius indicus); localID MG0071; full sample in EtOH; fresh	X191386	20191008
	y	Domestic cattle	dung	20190823	Tierpark Berlin_full 068	Germany	Berlin	Berlin (Tierpark Friedrichsfelde)	13,528784	52,497932	Zwerg 1.0 Caucasian dwarf zebu (B. primigenius indicus) *22.03.2019; localID 0004459; full sample in EtOH; fresh	X191387	20191008
y	y	Domestic cattle	dung	20190823	Tierpark Berlin_full 041	Germany	Berlin	Berlin (Tierpark Friedrichsfelde)	13,531038	52,505047	Ronja 0.1 Nelore zebu (B. primigenius indicus); localID MG0070; full sample in EtOH; fresh	X191388	20191008
	y	Domestic cattle	dung	20190822	Tierpark Berlin_full 046	Germany	Berlin	Berlin (Tierpark Friedrichsfelde)	13,531038	52,505047	Max 1.0 juvenile Nelore zebu (B. primigenius indicus); localID MG0070; full sample in EtOH; fresh from platform	X191389	20191008
	y	Domestic cattle	dung	20190823	Tierpark Berlin_full 058	Germany	Berlin	Berlin (Tierpark Friedrichsfelde)	13,531038	52,505047	Ben 1.0 Nelore zebu (B. primigenius indicus); localID MG0070; full sample in EtOH; fresh	X191390	20191008
y	y	Domestic cattle	dung	20190805	Tierpark Berlin 004	Germany	Berlin	Berlin (Tierpark Friedrichsfelde)	13,533761	52,498440	Sophie 0.1 Scottish Highland (B. primigenius taunus); localID MG0067; single swab in InhibitEX; fresh	X191423	20191008
	y	Domestic cattle	dung	20190805	Tierpark Berlin 014	Germany	Berlin	Berlin (Tierpark Friedrichsfelde)	13,533761	52,498440	Tiffany 0.1 Scottish Highland (B. primigenius taunus); localID MG0067; single swab in InhibitEX; fresh	X191424	20191008
	y	Domestic cattle	dung	20190806	Tierpark Berlin 012	Germany	Berlin	Berlin (Tierpark Friedrichsfelde)	13,534279	52,498516	Otis 1.0 Hungarian grey cattle (B. primigenius taunus); localID 0004484; single swab in InhibitEX; fresh	X191425	20191008
	y	Domestic cattle	dung	20190806	Tierpark Berlin 057	Germany	Berlin	Berlin (Tierpark Friedrichsfelde)	13,534279	52,498516	Miroslav 1.0 Hungarian grey cattle (B. primigenius taunus); localID 0001229; single swab in InhibitEX; fresh	X191426	20191008
y	y	Domestic cattle	dung	20190805	Tierpark Berlin 060	Germany	Berlin	Berlin (Tierpark Friedrichsfelde)	13,533184	52,498367	1.0 juvenile Hornless swedish cattle (B. primigenius taunus); localID 0004492; single swab in InhibitEX; fresh	X191427	20191008
	y	Domestic cattle	dung	20190823	Tierpark Berlin 005	Germany	Berlin	Berlin (Tierpark Friedrichsfelde)	13,531394	52,504791	Frauke 0.1 dwarf zebu (B. primigenius indicus); localID MG0071; single swab in InhibitEX; fresh	X191428	20191008
	y	Domestic cattle	dung	20190823	Tierpark Berlin 006	Germany	Berlin	Berlin (Tierpark Friedrichsfelde)	13,531394	52,504791	Manfred 1.0 dwarf zebu (B. primigenius indicus); localID MG0071; single swab in InhibitEX; fresh	X191429	20191008
	y	Domestic cattle	dung	20190823	Tierpark Berlin 021	Germany	Berlin	Berlin (Tierpark Friedrichsfelde)	13,531394	52,504791	Uschi 0.1 dwarf zebu (B. primigenius indicus); localID MG0071; single swab in InhibitEX; fresh	X191430	20191008
	y	Domestic cattle	dung	20190823	Tierpark Berlin 038	Germany	Berlin	Berlin (Tierpark Friedrichsfelde)	13,531394	52,504791	Franz 1.0 dwarf zebu (B. primigenius indicus); localID MG0071; single swab in InhibitEX; fresh	X191431	20191008
	y	Domestic cattle	dung	20190805	Tierpark Berlin 048	Germany	Berlin	Berlin (Tierpark Friedrichsfelde)	13,528784	52,497932	vllt. Zwerg 1.0 Caucasian dwarf zebu (B. primigenius indicus) *22.03.2019; localID 0004459; single swab in InhibitEX; fresh	X191432	20191008
y	y	Domestic cattle	dung	20190801	Tierpark Berlin 055	Germany	Berlin	Berlin (Tierpark Friedrichsfelde)	13,528784	52,497932	1.0 Caucasian dwarf zebu (B. primigenius indicus); *28.04.2018; localID 0003634; single swab in InhibitEX; fresh	X191433	20191008
	y	Domestic cattle	dung	20190823	Tierpark Berlin 015	Germany	Berlin	Berlin (Tierpark Friedrichsfelde)	13,531038	52,505047	Ben 1.0 Nelore zebu (B. primigenius indicus); localID MG0070; single swab in InhibitEX; fresh	X191434	20191008
y	y	Domestic cattle	dung	20190823	Tierpark Berlin 025	Germany	Berlin	Berlin (Tierpark Friedrichsfelde)	13,531038	52,505047	Ronja 0.1 Nelore zebu (B. primigenius indicus); localID MG0070; single swab in InhibitEX; fresh	X191435	20191008
	y	Domestic cattle	dung	20190822	Tierpark Berlin 037	Germany	Berlin	Berlin (Tierpark Friedrichsfelde)	13,531038	52,505047	Max 1.0 juvenile Nelore zebu (B. primigenius indicus); localID MG0070; single swab in InhibitEX; taken fresh from platform	X191436	20191008
y	y	Domestic cattle	saliva	20190805	Tierpark Berlin_bag 015	Germany	Berlin	Berlin (Tierpark Friedrichsfelde)	13,533761	52,498440	Sophie 0.1 Scottish Highland (B. primigenius taunus); localID MG0067; single swab	X191461	20191008
y	y	Domestic cattle	hair	20190805	Tierpark Berlin_bag 017	Germany	Berlin	Berlin (Tierpark Friedrichsfelde)	13,533761	52,498440	Sophie 0.1 Scottish Highland (B. primigenius taunus); localID MG0067	X191462	20191008
	y	Domestic cattle	saliva	20190806	Tierpark Berlin_bag 004	Germany	Berlin	Berlin (Tierpark Friedrichsfelde)	13,534279	52,498516	Otis 1.0 Hungarian grey cattle (B. primigenius taunus); localID 0004484; single swab	X191463	20191008
	y	Domestic cattle	hair	20190806	Tierpark Berlin_bag 010	Germany	Berlin	Berlin (Tierpark Friedrichsfelde)	13,534279	52,498516	Otis 1.0 Hungarian grey cattle (B. primigenius taunus); localID 0004484	X191464	20191008
y	y	Domestic cattle	hair	20190805	Tierpark Berlin_bag 002	Germany	Berlin	Berlin (Tierpark Friedrichsfelde)	13,533184	52,498367	1.0 juvenile Hornless swedish cattle (B. primigenius taunus)	X191465	20191008
y	y	Domestic cattle	saliva	20190805	Tierpark Berlin_bag 018	Germany	Berlin	Berlin (Tierpark Friedrichsfelde)	13,533184	52,498367	1.0 juvenile Hornless swedish cattle (B. primigenius taunus); single swab	X191466	20191008
	y	Domestic cattle	urinee	20190823	Tierpark Berlin_bag 005	Germany	Berlin	Berlin (Tierpark Friedrichsfelde)	13,531394	52,504791	Franz 1.0 dwarf zebu (B. primigenius indicus); localID MG0071; single swab; fresh from stable floor	X191467	20191008
	y	Domestic cattle	nasal secretion	20190801	Tierpark Berlin_bag 001	Germany	Berlin	Berlin (Tierpark Friedrichsfelde)	13,528784	52,497932	1.0 Caucasian dwarf zebu (B. primigenius indicus); *28.04.2018; localID 0003634; single swab	X191468	20191008
	y	Domestic cattle	hair	20190801	Tierpark Berlin_bag 027	Germany	Berlin	Berlin (Tierpark Friedrichsfelde)	13,528784	52,497932	1.0 Caucasian dwarf zebu (B. primigenius indicus); *28.04.2018; localID 0003634	X191469	20191008
	y	Domestic cattle	urinee	20190822	Tierpark Berlin_bag 026	Germany	Berlin	Berlin (Tierpark Friedrichsfelde)	13,531038	52,505047	Rocco 1.0 juvenile Nelore zebu (B. primigenius indicus); localID MG0070; single swab taken from plattform gap	X191470	20191008
	y	Domestic cattle	dung	20190927	Sababurg_full 005	Germany	Hessen	Hofgeismar-Sababurg (Tierpark Sababurg)	9,533558	51,539669	Betsy 0.1 Red Mountain cattle (Bos primigenius taurus); earmarking DE0666878858; full sample in EtOH; fresh	X191541	20191008
	y	Domestic cattle	dung	20190927	Sababurg_full 011	Germany	Hessen	Hofgeismar-Sababurg (Tierpark Sababurg)	9,533558	51,539669	Liesa 0.1 Red Mountain cattle (Bos primigenius taurus); earmarking DE0664175989; full sample in EtOH; fresh	X191542	20191008
	y	Domestic cattle	dung	20190927	Sababurg_full 015	Germany	Hessen	Hofgeismar-Sababurg (Tierpark Sababurg)	9,533558	51,539669	Max 1.0 Red Mountain cattle (Bos primigenius taurus); earmarking DE0540301791; full sample in EtOH; fresh	X191543	20191008
	y	Domestic cattle	dung	20190927	Sababurg 001	Germany	Hessen	Hofgeismar-Sababurg (Tierpark Sababurg)	9,533558	51,539669	Max 1.0 Red Mountain cattle (Bos primigenius taurus); earmarking DE0540301791; single swab in InhibitEX; fresh	X191565	20191008
	y	Domestic cattle	dung	20190927	Sababurg 003	Germany	Hessen	Hofgeismar-Sababurg (Tierpark Sababurg)	9,533558	51,539669	Max 1.0 Red Mountain cattle (Bos primigenius taurus); earmarking DE0540301791; single swab in InhibitEX; fresh	X191566	20191008
	y	Domestic cattle	dung	20190927	Sababurg 006	Germany	Hessen	Hofgeismar-Sababurg (Tierpark Sababurg)	9,533558	51,539669	Liesa 0.1 Red Mountain cattle (Bos primigenius taurus); earmarking DE0664175989; single swab in InhibitEX; fresh	X191567	20191008
	y	Domestic cattle	dung	20190927	Sababurg 008	Germany	Hessen	Hofgeismar-Sababurg (Tierpark Sababurg)	9,533558	51,539669	Betsy 0.1 Red Mountain cattle (Bos primigenius taurus); earmarking DE0666878858; single swab in InhibitEX; fresh	X191568	20191008
	y	Domestic cattle	dung	20190927	Sababurg 011	Germany	Hessen	Hofgeismar-Sababurg (Tierpark Sababurg)	9,533558	51,539669	Liesa 0.1 Red Mountain cattle (Bos primigenius taurus); earmarking DE0664175989; single swab in InhibitEX; fresh	X191569	20191008
	y	Domestic cattle	dung	20190927	Sababurg 019	Germany	Hessen	Hofgeismar-Sababurg (Tierpark Sababurg)	9,533558	51,539669	Betsy 0.1 Red Mountain cattle (Bos primigenius taurus); earmarking DE0666878858; single swab in InhibitEX; fresh	X191570	20191008
	y	Domestic cattle	dung	20190927	Sababurg 021	Germany	Hessen	Hofgeismar-Sababurg (Tierpark Sababurg)	9,533558	51,539669	Liesa 0.1 Red Mountain cattle (Bos primigenius taurus); earmarking DE0664175989; single swab in InhibitEX; fresh	X191571	20191008
	y	Domestic cattle	dung	20190927	Sababurg 023	Germany	Hessen	Hofgeismar-Sababurg (Tierpark Sababurg)	9,533558	51,539669	Max 1.0 Red Mountain cattle (Bos primigenius taurus); earmarking DE0540301791; single swab in InhibitEX; fresh	X191572	20191008
	y	Domestic cattle	dung	20190927	Sababurg 027	Germany	Hessen	Hofgeismar-Sababurg (Tierpark Sababurg)	9,533558	51,539669	Betsy 0.1 Red Mountain cattle (Bos primigenius taurus); earmarking DE0666878858; single swab in InhibitEX; fresh	X191573	20191008
	y	Domestic cattle	nasal secretion	20190927	Sababurg_bag 006	Germany	Hessen	Hofgeismar-Sababurg (Tierpark Sababurg)	9,533558	51,539669	Liesa 0.1 Red Mountain cattle (Bos primigenius taurus); earmarking DE0664175989; single swab	X191580	20191008
	y	Domestic cattle	nasal secretion	20190927	Sababurg_bag 007	Germany	Hessen	Hofgeismar-Sababurg (Tierpark Sababurg)	9,533558	51,539669	Max 1.0 Red Mountain cattle (Bos primigenius taurus); earmarking DE0540301791; single swab	X191581	20191008
	y	Domestic cattle	nasal secretion	20190927	Sababurg_bag 022	Germany	Hessen	Hofgeismar-Sababurg (Tierpark Sababurg)	9,533558	51,539669	Betsy 0.1 Red Mountain cattle (Bos primigenius taurus); earmarking DE0666878858; single swab	X191582	20191008
	y	Domestic cattle	hair	20190927	Sababurg_bag 003	Germany	Hessen	Hofgeismar-Sababurg (Tierpark Sababurg)	9,533558	51,539669	Liesa 0.1 Red Mountain cattle (Bos primigenius taurus); earmarking DE0664175989	X191583	20191008
	y	Domestic cattle	hair	20190927	Sababurg_bag 028	Germany	Hessen	Hofgeismar-Sababurg (Tierpark Sababurg)	9,533558	51,539669	Betsy 0.1 Red Mountain cattle (Bos primigenius taurus); earmarking DE0666878858	X191584	20191008
y	y	Domestic cattle	hair	20190927	Sababurg_bag 029	Germany	Hessen	Hofgeismar-Sababurg (Tierpark Sababurg)	9,533558	51,539669	Max 1.0 Red Mountain cattle (Bos primigenius taurus); earmarking DE0540301791	X191585	20191008
	y	Domestic cattle	dung	20190625	Praha_full 003	Czechia	Hlavní m?sto Praha	Praha (Zoo)	14,406111	50,115356	Pavel 1.0 dwarf zebu (B. primigenius indicus); localID: SK000800599165; full sample in EtOH. fresh	X200010	20200108
	y	Domestic cattle	dung	20190625	Praha 003	Czechia	Hlavní m?sto Praha	Praha (Zoo)	14,406111	50,115356	Pavel 1.0 dwarf zebu (B. primigenius indicus); localID: SK000800599165; full sample in EtOH. fresh	X200022	20200108
y	n	Eurasian elk	hair	20151202	Dino hair	Germany	Hessen	alte Fasanerie	8.90247	50.0824	hair (old elk bull)	X150318	20151202
y	y	European bison	tissue	20071211	38K	Poland		Bialowieza Forest	23,887035	52,767326	Lowland line. feminine. Age: 7 months	X161049	20161024
y	y	European bison	tissue	20100112	915	Poland		Bialowieza Forest	23,887035	52,767326	Lowland line. masculine. Age: 48 months	X161050	20161024
y	y	European bison	tissue	20100210	925	Poland		Bialowieza Forest	23,887035	52,767326	Lowland line. feminine. Age: 5 months	X161051	20161024
y	y	European bison	tissue	20160526	1266	Poland		Bialowieza Forest	23,887035	52,767326	Lowland line. feminine. Age: 204 months	X161052	20161024
y	y	European bison	tissue	20151228	1300	Poland		Knyszynska Forest	23,151539	53,133408	Lowland line. feminine	X161053	20161024
y	y	European bison	tissue	20160115	1301	Poland		Bialowieza Forest	23,887035	52,767326	Lowland line. feminine. Age: 96 months	X161054	20161024
y	y	European bison	tissue	20160122	1305	Poland		Knyszynska Forest	23,138750	53,138042	Lowland line. feminine	X161055	20161024
y	y	European bison	tissue	20160123	1306	Poland		Bialowieza Forest	23,887035	52,767326	Lowland line. masculine. Age: 216 months	X161056	20161024
y	y	European bison	tissue	20160219	1311	Poland		Bialowieza Forest	23,887035	52,767326	Lowland line. masculine. Age: 92 months	X161057	20161024
y	y	European bison	tissue	20160222	1312	Poland		Bialowieza Forest	23,887035	52,767326	Lowland line. masculine. Age: 204 months	X161058	20161024
y	y	European bison	tissue	20160315	1316	Poland		Bialowieza Forest	23,887035	52,767326	Lowland line. masculine. Age: 7 months	X161059	20161024
	y	European bison	DNA lyophilized	20060317	127R	Poland		Bialowieza Forest	23,887035	52,767326	50µl. Lowland line. masculine (likely feminine). juv.. mother of 128R	X161060	20161024
	y	European bison	DNA lyophilized	20060313	112R	Poland		Bialowieza Forest	23,887035	52,767326	ok. 100µl. FAMILIES Lowland line. feminine. juv.	X161061	20161024
	y	European bison	blood lyophilized	20060317	128R	Poland		Bialowieza Forest	23,887035	52,767326	300µl. krew liofilizow. son of 128R (likely correct: 127R). FAMILIES Lowland line. feminine (likely masculine). Age: 72 months	X161062	20161024
y	y	European bison	tissue	20060201	73	Poland		Bialowieza Forest	23,887035	52,767326	muscle. daughter of 74. FAMILIES Lowland line. feminine. Age: 7 months	X161063	20161024
y	y	European bison	tissue	20060201	74	Poland		Bialowieza Forest	23,887035	52,767326	muscle. mother of 73. FAMILIES Lowland line. feminine. Age: 288 months	X161064	20161024
	y	European bison	tissue	20060216	85R	Poland		Bialowieza Forest	23,887035	52,767326	muscle. mother of 86R. FAMILIES Lowland line. feminine. Age: 264 months	X161065	20161024
y	y	European bison	tissue	20060216	86R	Poland		Bialowieza Forest	23,887035	52,767326	muscle. offspring of 85R.FAMILIES Lowland line. fetus	X161066	20161024
	y	European bison	blood lyophilized	20060313	114R-4	Poland		Bialowieza Forest	23,887035	52,767326	300µl krew liofilizow. daughter of 115R. FAMILIES Lowland line. feminine. juv.	X161067	20161024
	y	European bison	dart	20060313	115R	Poland		Bialowieza Forest	23,887035	52,767326	mother of 114R. FAMILIES Lowland line. feminine. ad.	X161068	20161024
y	y	European bison	tissue	20070305	161R	Poland		Bialowieza Forest	23,887035	52,767326	muscle. mother of 162R. FAMILIES Lowland line. feminine. Age: 84 months	X161069	20161024
y	y	European bison	tissue	20070305	162R	Poland		Bialowieza Forest	23,887035	52,767326	muscle. offspring of 161R. FAMILIES Lowland line	X161070	20161024
	y	European bison	tissue	20050101	1095 LC	Russia		Russia	100,000000	61,524010	Lowland Caucasian line. masculine. only year is known; exact location unknown	X161071	20161024
	y	European bison	tissue	20100101	1096 LC	Russia		Russia	100,000000	61,524010	Lowland Caucasian line. feminine. only year is known; exact location unknown	X161072	20161024
	y	European bison	tissue	20060101	1097 LC	Russia		Russia	100,000000	61,524010	looks like blood. Lowland Caucasian line. masculine. only year is known; exact location unknown	X161073	20161024
	y	European bison	tissue	20120101	1098 LC	Russia		Russia	100,000000	61,524010	Lowland Caucasian line. feminine. only year is known; exact location unknown	X161074	20161024
	y	European bison	tissue	20120101	1099 LC	Russia		Russia	100,000000	61,524010	Lowland Caucasian line. feminine. only year is known; exact location unknown	X161075	20161024
y	y	European bison	tissue	20120101	1100 LC	Russia		Russia	100,000000	61,524010	Lowland Caucasian line. feminine. only year is known; exact location unknown	X161076	20161024
y	y	European bison	tissue	20120101	1101 LC	Russia		Russia	100,000000	61,524010	Lowland Caucasian line. feminine. only year is known; exact location unknown	X161077	20161024
y	y	European bison	tissue	20120101	1102 LC	Russia		Russia	100,000000	61,524010	Lowland Caucasian line. feminine. only year is known; exact location unknown	X161078	20161024
y	y	European bison	tissue	19980101	1103 LC	Russia		Russia	100,000000	61,524010	Lowland Caucasian line. masucilne. only year is known; exact location unknown	X161079	20161024
y	y	European bison	tissue	19900101	1104 LC	Russia		Russia	100,000000	61,520653	Lowland Caucasian line. masculine. 1905. only year is known; exact location unknown	X161080	20161024
y	y	European bison	tissue	19900101	1105 LC	Russia		Russia	100,000000	61,524010	Lowland Caucasian line.masculine.1905.only year is known; exact location unknown	X161081	20161024
y	y	European bison	tissue	20120101	1106 LC	Russia		Russia	100,000000	61,524010	Lowland Caucasian line. feminine. only year is known; exact location unknown	X161082	20161024
y	y	European bison	tissue	20120101	1107 LC	Russia		Russia	100,000000	61,524010	Lowland Caucasian line. feminine. only year is known; exact location unknown	X161083	20161024
y	y	European bison	tissue	20120101	1108 LC	Russia		Russia	100,000000	61,524010	Lowland Caucasian line. feminine. only year is known; exact location unknown	X161084	20161024
y	y	European bison	tissue	20060101	1109 LC	Russia		Russia	100,000000	61,520367	Lowland Caucasian line. feminine. only year is known; exact location unknown	X161085	20161024
	y	European bison	tissue	20070101	1110 LC	Russia		Russia	100,000000	61,524010	Lowland Caucasian line. sex unknown. only year is known; exact location unknown	X161086	20161024
y	y	European bison	tissue	20070101	1111 LC	Russia		Russia	100,000000	61,524010	Lowland Caucasian line. feminine. only year is known; exact location unknown	X161087	20161024
	y	European bison	tissue	20120101	1112 LC	Russia		Russia	100,000000	61,524010	Lowland Caucasian line. feminine. only year is known; exact location unknown	X161088	20161024
y	y	European bison	tissue	20040101	1113 LC	Russia		Russia	100,000000	61,524010	Lowland Caucasian line. feminine. only year is known; exact location unknown	X161089	20161024
	y	European bison	tissue	20090101	1114 LC	Russia		Russia	100,000000	61,524010	Lowland Caucasian line. masculine. 1905. only year is known; exact location unknown	X161090	20161024
	y	European bison	tissue	20090101	1116 LC	Russia		Russia	100,000000	61,524010	Lowland Caucasian line. feminine. only year is known; exact location unknown	X161091	20161024
	y	European bison	tissue	20080101	1121 LC	Russia		Russia	100,000000	61,524010	Lowland Caucasian line. masculine. 1905. only year is known; exact location unknown	X161092	20161024
y	y	European bison	tissue	20170901	1_Wisent Welt, Wittgenstein, ED,: 6,11,17	Germany	Nordrhein-Westfalen	Rothaarsteig, Bad Berleburg	8,223810	51,093300	shipped without EtOH	X170282	20171122
y	y	European bison	tissue	20170901	2_Wisent Welt, Wittgenstein, ED,: 6,11,17	Germany	Nordrhein-Westfalen	Rothaarsteig, Bad Berleburg	8,223810	51,093300	shipped without EtOH	X170283	20171122
	y	European bison	saliva	20180129	Wisent Weibchen (Jung)	Germany	Hessen	Wildpark small Auheim olde Fasanerie	8,911614	50,085365		X180018	20180130
	y	European bison	saliva	20180129	Wisent Bulle	Germany	Hessen	Wildpark small Auheim olde Fasanerie	8,911614	50,085365		X180019	20180130
	y	European bison	saliva	20180129	Wisent matriarch	Germany	Hessen	Wildpark small Auheim olde Fasanerie	8,911614	50,085365		X180020	20180130
	y	European bison	horn	20180808	BB_Hanau_20180808_Horn	Germany	Hessen	Hanau-small-Auheim (Wildpark olde Fasanerie)	8,913176	50,083229	Fatu EBPB# 12966 (individual already dead)	X180108	20180810
	y	European bison	hair	20180808	BB_Hanau_20180808_hair	Germany	Hessen	Hanau-small-Auheim (Wildpark olde Fasanerie)	8,913176	50,083229	sampled from outdoor enclosure; winter coat?	X180109	20180810
	y	European bison	dung	20180808	BB_Hanau_20180808_0001_A	Germany	Hessen	Hanau-small-Auheim (Wildpark olde Fasanerie)	8,913176	50,083229	Abia EBPB# 13637	X180110	20180810
	y	European bison	dung	20180808	BB_Hanau_20180808_0002_A	Germany	Hessen	Hanau-small-Auheim (Wildpark olde Fasanerie)	8,913176	50,083229	Falka EBPB# 9318	X180111	20180810
	y	European bison	dung	20180808	BB_Hanau_20180808_0001_D	Germany	Hessen	Hanau-small-Auheim (Wildpark olde Fasanerie)	8,913176	50,083229	Abia EBPB# 13637; inside	X180112	20180810
	y	European bison	dung	20180808	BB_Hanau_20180808_0002_D	Germany	Hessen	Hanau-small-Auheim (Wildpark olde Fasanerie)	8,913176	50,083229	Abia EBPB# 13637; outside	X180113	20180810
	y	European bison	dung	20180808	BB_Hanau_20180808_0003_D	Germany	Hessen	Hanau-small-Auheim (Wildpark olde Fasanerie)	8,913176	50,083229	Falka EBPB# 9318; inside	X180114	20180810
	y	European bison	dung	20180808	BB_Hanau_20180808_0004_D	Germany	Hessen	Hanau-small-Auheim (Wildpark olde Fasanerie)	8,913176	50,083229	Falka EBPB# 9318; outside	X180115	20180810
	y	European bison	dung	20180808	BB_Hanau_20180808_0001_C	Germany	Hessen	Hanau-small-Auheim (Wildpark olde Fasanerie)	8,913176	50,083229	Abia EBPB# 13637; inside	X180116	20180810
	y	European bison	dung	20180808	BB_Hanau_20180808_0002_C	Germany	Hessen	Hanau-small-Auheim (Wildpark olde Fasanerie)	8,913176	50,083229	Abia EBPB# 13637; outside	X180117	20180810
	y	European bison	dung	20180808	BB_Hanau_20180808_0003_C	Germany	Hessen	Hanau-small-Auheim (Wildpark olde Fasanerie)	8,913176	50,083229	Falka EBPB# 9318; inside	X180118	20180810
	y	European bison	dung	20180808	BB_Hanau_20180808_0004_C	Germany	Hessen	Hanau-small-Auheim (Wildpark olde Fasanerie)	8,913176	50,083229	Falka EBPB# 9318; outside	X180119	20180810
y	y	European bison	saliva	20180808	BB_Hanau_20180808_Speichel_Raufe1	Germany	Hessen	Hanau-small-Auheim (Wildpark olde Fasanerie)	8,913176	50,083229	Abia EBPB# 13637	X180120	20180810
y	y	European bison	saliva	20180808	BB_Hanau_20180808_Speichel_Raufe2	Germany	Hessen	Hanau-small-Auheim (Wildpark olde Fasanerie)	8,913176	50,083229	Abnette EBPB# 13636	X180121	20180810
	y	European bison	saliva	20180808	BB_Hanau_20180808_Speichel_Raufe3	Germany	Hessen	Hanau-small-Auheim (Wildpark olde Fasanerie)	8,913176	50,083229	Falka EBPB# 9318	X180122	20180810
	y	European bison	dung	20180808	BB_Hanau_20180808_drytube1	Germany	Hessen	Hanau-small-Auheim (Wildpark olde Fasanerie)	8,913176	50,083229	Abia EBPB# 13637; inside	X180123	20180810
	y	European bison	dung	20180808	BB_Hanau_20180808_drytube2	Germany	Hessen	Hanau-small-Auheim (Wildpark olde Fasanerie)	8,913176	50,083229	Abia EBPB# 13637; outside	X180124	20180810
	y	European bison	dung	20180808	BB_Hanau_20180808_drytube3	Germany	Hessen	Hanau-small-Auheim (Wildpark olde Fasanerie)	8,913176	50,083229	Falka EBPB# 9318; inside	X180125	20180810
	y	European bison	dung	20180808	BB_Hanau_20180808_drytube4	Germany	Hessen	Hanau-small-Auheim (Wildpark olde Fasanerie)	8,913176	50,083229	Falka EBPB# 9318; outside	X180126	20180810
y	y	European bison	tissue	20170913	Bison bonasus_Lebus-BRB	Germany	Brandenburg	ca. 2 km northeast from Lebus	14,533056	52,416668	free-roaming bull	X180127	20180810
	y	European bison	dung	20180808	BB_Hanau_20180808_0001_B1	Germany	Hessen	Hanau-small-Auheim (Wildpark olde Fasanerie)	8,913176	50,083229	Abia EBPB# 13637; inside	X180128	20180810
	y	European bison	dung	20180808	BB_Hanau_20180808_0002_B1	Germany	Hessen	Hanau-small-Auheim (Wildpark olde Fasanerie)	8,913176	50,083229	Abia EBPB# 13637; outside	X180129	20180810
	y	European bison	dung	20180808	BB_Hanau_20180808_0003_B1	Germany	Hessen	Hanau-small-Auheim (Wildpark olde Fasanerie)	8,913176	50,083229	Abia EBPB# 13637; inside	X180130	20180810
	y	European bison	dung	20180808	BB_Hanau_20180808_0004_B1	Germany	Hessen	Hanau-small-Auheim (Wildpark olde Fasanerie)	8,913176	50,083229	Abia EBPB# 13637; outside	X180131	20180810
	y	European bison	dung	20180808	BB_Hanau_20180808_0005_B1	Germany	Hessen	Hanau-small-Auheim (Wildpark olde Fasanerie)	8,913176	50,083229	Abia EBPB# 13637; inside	X180132	20180810
	y	European bison	dung	20180808	BB_Hanau_20180808_0006_B1	Germany	Hessen	Hanau-small-Auheim (Wildpark olde Fasanerie)	8,913176	50,083229	Abia EBPB# 13637; outside	X180133	20180810
	y	European bison	dung	20180808	BB_Hanau_20180808_0007_B1	Germany	Hessen	Hanau-small-Auheim (Wildpark olde Fasanerie)	8,913176	50,083229	Falka EBPB# 9318; inside	X180134	20180810
	y	European bison	dung	20180808	BB_Hanau_20180808_0008_B1	Germany	Hessen	Hanau-small-Auheim (Wildpark olde Fasanerie)	8,913176	50,083229	Falka EBPB# 9318; outside	X180135	20180810
y	y	European bison	dung	20180808	BB_Hanau_20180808_0009_B1	Germany	Hessen	Hanau-small-Auheim (Wildpark olde Fasanerie)	8,913176	50,083229	Falka EBPB# 9318; inside	X180136	20180810
	y	European bison	dung	20180808	BB_Hanau_20180808_0010_B1	Germany	Hessen	Hanau-small-Auheim (Wildpark olde Fasanerie)	8,913176	50,083229	Falka EBPB# 9318; outside	X180137	20180810
	y	European bison	dung	20180808	BB_Hanau_20180808_0011_B1	Germany	Hessen	Hanau-small-Auheim (Wildpark olde Fasanerie)	8,913176	50,083229	Falka EBPB# 9318; inside	X180138	20180810
	y	European bison	dung	20180808	BB_Hanau_20180808_0012_B1	Germany	Hessen	Hanau-small-Auheim (Wildpark olde Fasanerie)	8,913176	50,083229	Falka EBPB# 9318; outside	X180139	20180810
	y	European bison	dung	20180808	BB_Hanau_20180808_0001_B2	Germany	Hessen	Hanau-small-Auheim (Wildpark olde Fasanerie)	8,913176	50,083229	Abia EBPB# 13637; inside	X180140	20180810
	y	European bison	dung	20180808	BB_Hanau_20180808_0002_B2	Germany	Hessen	Hanau-small-Auheim (Wildpark olde Fasanerie)	8,913176	50,083229	Abia EBPB# 13637; outside	X180141	20180810
	y	European bison	dung	20180808	BB_Hanau_20180808_0003_B2	Germany	Hessen	Hanau-small-Auheim (Wildpark olde Fasanerie)	8,913176	50,083229	Abia EBPB# 13637; inside	X180142	20180810
	y	European bison	dung	20180808	BB_Hanau_20180808_0004_B2	Germany	Hessen	Hanau-small-Auheim (Wildpark olde Fasanerie)	8,913176	50,083229	Abia EBPB# 13637; outside	X180143	20180810
	y	European bison	dung	20180808	BB_Hanau_20180808_0005_B2	Germany	Hessen	Hanau-small-Auheim (Wildpark olde Fasanerie)	8,913176	50,083229	Abia EBPB# 13637; inside	X180144	20180810
	y	European bison	dung	20180808	BB_Hanau_20180808_0006_B2	Germany	Hessen	Hanau-small-Auheim (Wildpark olde Fasanerie)	8,913176	50,083229	Abia EBPB# 13637; outside	X180145	20180810
	y	European bison	dung	20180808	BB_Hanau_20180808_0007_B2	Germany	Hessen	Hanau-small-Auheim (Wildpark olde Fasanerie)	8,913176	50,083229	Falka EBPB# 9318; inside	X180146	20180810
	y	European bison	dung	20180808	BB_Hanau_20180808_0008_B2	Germany	Hessen	Hanau-small-Auheim (Wildpark olde Fasanerie)	8,913176	50,083229	Falka EBPB# 9318; outside	X180147	20180810
	y	European bison	dung	20180808	BB_Hanau_20180808_0009_B2	Germany	Hessen	Hanau-small-Auheim (Wildpark olde Fasanerie)	8,913176	50,083229	Falka EBPB# 9318; inside	X180148	20180810
	y	European bison	dung	20180808	BB_Hanau_20180808_0010_B2	Germany	Hessen	Hanau-small-Auheim (Wildpark olde Fasanerie)	8,913176	50,083229	Falka EBPB# 9318; outside	X180149	20180810
	y	European bison	dung	20180808	BB_Hanau_20180808_0011_B2	Germany	Hessen	Hanau-small-Auheim (Wildpark olde Fasanerie)	8,913176	50,083229	Falka EBPB# 9318; inside	X180150	20180810
	y	European bison	dung	20180808	BB_Hanau_20180808_0012_B2	Germany	Hessen	Hanau-small-Auheim (Wildpark olde Fasanerie)	8,913176	50,083229	Falka EBPB# 9318; outside	X180151	20180810
	y	European bison	urinee	20180910	BB_WisentWelt_20180910	Germany	Nordrhein-Westfalen	Bad Berleburg (Wisent-Wildnis am Rothaarsteig)	8,264819	51,090279	Quelle EBPB# 12045	X180168	20180911
y	y	European bison	urinee	20180910	BB_WisentWelt_20180910	Germany	Nordrhein-Westfalen	Bad Berleburg (Wisent-Wildnis am Rothaarsteig)	8,264819	51,090279	Horno/Hormo EBPB# 11338; soil urine + swabs urine	X180169	20180911
	y	European bison	nasal secretion	20180910	BB_WisentWelt_20180910	Germany	Nordrhein-Westfalen	Bad Berleburg (Wisent-Wildnis am Rothaarsteig)	8,264819	51,090279	Quelle EBPB# 12045	X180170	20180911
	y	European bison	saliva	20180910	BB_WisentWelt_20180910	Germany	Nordrhein-Westfalen	Bad Berleburg (Wisent-Wildnis am Rothaarsteig)	8,264819	51,090279	Quelle EBPB# 12045; from tounge/mouth	X180171	20180911
	y	European bison	dung	20180910	BB_WisentWelt_20180910	Germany	Nordrhein-Westfalen	Bad Berleburg (Wisent-Wildnis am Rothaarsteig)	8,264819	51,090279	Horno/Hormo EBPB# 11338; very fresh; swabs	X180172	20180911
	y	European bison	dung	20180910	BB_WisentWelt_20180910_Losung1	Germany	Nordrhein-Westfalen	Bad Berleburg (Wisent-Wildnis am Rothaarsteig)	8,264819	51,090279	age A (fresh)	X180173	20180911
	y	European bison	dung	20180910	BB_WisentWelt_20180910_Losung2	Germany	Nordrhein-Westfalen	Bad Berleburg (Wisent-Wildnis am Rothaarsteig)	8,264819	51,090279	age B (older)	X180174	20180911
	y	European bison	dung	20180910	BB_WisentWelt_20180910_Losung3	Germany	Nordrhein-Westfalen	Bad Berleburg (Wisent-Wildnis am Rothaarsteig)	8,264819	51,090279	age A (fresh)	X180175	20180911
	y	European bison	dung	20180910	BB_WisentWelt_20180910_Kot4	Germany	Nordrhein-Westfalen	Bad Berleburg (Wisent-Wildnis am Rothaarsteig)	8,264819	51,090279	older	X180176	20180911
	y	European bison	dung	20180910	BB_WisentWelt_20180910_Kot5	Germany	Nordrhein-Westfalen	Bad Berleburg (Wisent-Wildnis am Rothaarsteig)	8,264819	51,090279	fresh	X180177	20180911
	y	European bison	dung	20180910	BB_WisentWelt_20180910_Kot6	Germany	Nordrhein-Westfalen	Bad Berleburg (Wisent-Wildnis am Rothaarsteig)	8,264819	51,090279	fresh	X180178	20180911
	y	European bison	dung	20180910	BB_WisentWelt_20180910_Kot7	Germany	Nordrhein-Westfalen	Bad Berleburg (Wisent-Wildnis am Rothaarsteig)	8,264819	51,090279	fresh	X180179	20180911
	y	European bison	dung	20180910	BB_WisentWelt_20180910_Kot8	Germany	Nordrhein-Westfalen	Bad Berleburg (Wisent-Wildnis am Rothaarsteig)	8,264819	51,090279	Horno/Hormo EBPB# 11338; very fresh	X180180	20180911
	y	European bison	dung	20180910	BB_WisentWelt_20180910_Kot9	Germany	Nordrhein-Westfalen	Bad Berleburg (Wisent-Wildnis am Rothaarsteig)	8,264819	51,090279	fresh	X180181	20180911
y	y	European bison	tissue	20180101	Ohrspitze_Wisent	Germany	Nordrhein-Westfalen	Bad Berleburg (Wisent-Wildnis am Rothaarsteig)	8,264819	51,090279	Quito EBPB# 13826; exact collection date is unknown: January 2018	X180191	20180917
	y	European bison	bone	20180904	Wirbel_Wisent	Germany	Nordrhein-Westfalen	Bad Berleburg (Wisent-Wildnis am Rothaarsteig)	8,265609	51,092319	wild individual; corpse found at creek; ca. 2/3 years; no tissue left	X180192	20180917
	y	European bison	hair	20180904	hair_Wisent (tot)	Germany	Nordrhein-Westfalen	Bad Berleburg (Wisent-Wildnis am Rothaarsteig)	8,265609	51,092319	wild individual; corpse found at creek; ca. 2/3 years; no tissue left; maggots in fur	X180193	20180917
y	y	European bison	saliva	20181019	BB_WisentWelt_20181019	Germany	Nordrhein-Westfalen	Bad Berleburg (Wisent-Wildnis am Rothaarsteig)	8,264819	51,090279	Faye EBPB# 11517; partly from hand covered in saliva	X180234	20181024
y	y	European bison	saliva	20181019	BB_WisentWelt_20181019	Germany	Nordrhein-Westfalen	Bad Berleburg (Wisent-Wildnis am Rothaarsteig)	8,264819	51,090279	Quelle EBPB# 12045; partly from hand covered in saliva	X180235	20181024
y	y	European bison	dung	20181019	BB_WisentWelt_20181019	Germany	Nordrhein-Westfalen	Bad Berleburg (Wisent-Wildnis am Rothaarsteig)	8,264819	51,090279	Quaja EBPB# not assigned yet (*02.06.2018); collected and shipped without EtOH	X180236	20181024
y	y	European bison	dung	20181019	BB_WisentWelt_20181019	Germany	Nordrhein-Westfalen	Bad Berleburg (Wisent-Wildnis am Rothaarsteig)	8,264819	51,090279	Quirly EBPB# 13517; collected and shipped without EtOH	X180237	20181024
y	y	European bison	dung	20181218	Full_Stuttgart_001	Germany	Baden-Württemberg	Stuttgart (Wilhelma)	9,196124	48,806057	Eginulf (local Elvis) 1.0 (LC); EBPB# 9952; full sample in EtOH; fresh	X190041	20190108
	y	European bison	dung	20181218	Full_Stuttgart_003	Germany	Baden-Württemberg	Stuttgart (Wilhelma)	9,196124	48,806057	Eginulf (local Elvis) 1.0 (LC); EBPB# 9952; full sample in EtOH; fresh	X190042	20190108
	y	European bison	dung	20181218	Stuttgart_001	Germany	Baden-Württemberg	Stuttgart (Wilhelma)	9,196124	48,806057	Eginulf (local Elvis) 1.0 (LC); EBPB# 9952; single swab in InhibitEX; fresh	X190043	20190108
	y	European bison	dung	20181218	Stuttgart_002	Germany	Baden-Württemberg	Stuttgart (Wilhelma)	9,196124	48,806057	Eginulf (local Elvis) 1.0 (LC); EBPB# 9952; single swab in InhibitEX; fresh	X190044	20190108
	y	European bison	dung	20181218	Stuttgart_003	Germany	Baden-Württemberg	Stuttgart (Wilhelma)	9,196124	48,806057	Eginulf (local Elvis) 1.0 (LC); EBPB# 9952; single swab in InhibitEX; fresh	X190045	20190108
	y	European bison	dung	20181218	Stuttgart_004	Germany	Baden-Württemberg	Stuttgart (Wilhelma)	9,196124	48,806057	Eginulf (local Elvis) 1.0 (LC); EBPB# 9952; single swab in InhibitEX; fresh	X190046	20190108
	y	European bison	dung	20181218	Stuttgart_005	Germany	Baden-Württemberg	Stuttgart (Wilhelma)	9,196124	48,806057	Eginulf (local Elvis) 1.0 (LC); EBPB# 9952; single swab in InhibitEX; fresh	X190047	20190108
	y	European bison	dung	20181218	Stuttgart_006	Germany	Baden-Württemberg	Stuttgart (Wilhelma)	9,196124	48,806057	Eginulf (local Elvis) 1.0 (LC); EBPB# 9952; single swab in InhibitEX; fresh	X190048	20190108
	y	European bison	hair	20181218	Stuttgart(Wilhelma)_001	Germany	Baden-Württemberg	Stuttgart (Wilhelma)	9,196124	48,806057	Eginulf (local Elvis) 1.0 (LC); EBPB# 9952; taken from scrubbing brush; single bull alone	X190049	20190108
y	y	European bison	saliva	20181220	Wiesbaden_001	Germany	Hessen	Wiesbaden (Tier- und Pflanzenpark Fasanerie)	8,194610	50,104362	Vaubelius (local Moritz) 1.0 (LC); EBPB# 9934; single swab; direkt nostral and oral	X190050	20190108
	y	European bison	saliva	20181220	Wiesbaden_002	Germany	Hessen	Wiesbaden (Tier- und Pflanzenpark Fasanerie)	8,194610	50,104362	Vaubelius (local Moritz) 1.0 (LC); EBPB# 9934; single swab; from glove	X190051	20190108
y	y	European bison	saliva	20181220	Wiesbaden_003	Germany	Hessen	Wiesbaden (Tier- und Pflanzenpark Fasanerie)	8,194610	50,104362	Bälka (local Inge) 0.1 (LC); EBPB# 9707; single swab; direkt nostral and oral	X190052	20190108
y	y	European bison	saliva	20181220	Wiesbaden_004	Germany	Hessen	Wiesbaden (Tier- und Pflanzenpark Fasanerie)	8,194610	50,104362	Kl II 2012 (local Jutta) 0.1 (LC); EBPB# 12415; single swab; from wood	X190053	20190108
	y	European bison	saliva	20181220	Wiesbaden_005	Germany	Hessen	Wiesbaden (Tier- und Pflanzenpark Fasanerie)	8,194610	50,104362	Kl II 2012 (local Jutta) 0.1 (LC); EBPB# 12415; single swab; direct von nostral and from feeding trough	X190054	20190108
y	y	European bison	saliva	20181220	Wiesbaden_006	Germany	Hessen	Wiesbaden (Tier- und Pflanzenpark Fasanerie)	8,194610	50,104362	Klaudia (local Birgit) 0.1 (LC); EBPB# 11427; 2 swabs; from feeding trough	X190055	20190108
y	y	European bison	saliva	20181220	Wiesbaden_007	Germany	Hessen	Wiesbaden (Tier- und Pflanzenpark Fasanerie)	8,194610	50,104362	Bättina (local Petra) 0.1 (LC); EBPB# 9940; 2 swabs; direct von nostral and oral	X190056	20190108
	y	European bison	saliva	20181220	Wiesbaden_008	Germany	Hessen	Wiesbaden (Tier- und Pflanzenpark Fasanerie)	8,194610	50,104362	Kl I 2012 (local Elke) 0.1 (LC); EBPB# 12414; 5 swabs; from feeding trough	X190057	20190108
	y	European bison	saliva	20181219	Stuttgart (Wilhelma)_002	Germany	Baden-Württemberg	Stuttgart (Wilhelma)	9,196124	48,806057	Eginulf (local Elvis) 1.0 (LC); EBPB# 9952. 9 swabs (invasively taken)	X190062	20190118
y	y	European bison	dung	20190114	Duisburg_full 001	Germany	Nordrhein-Westfalen	Duisburg (Zoo)	6,806610	51,435680	Durabella 0.1 LL; EBPB# 12809; full sample in EtOH; fresh	X190063	20190125
y	y	European bison	dung	20190114	Duisburg_full 002	Germany	Nordrhein-Westfalen	Duisburg (Zoo)	6,806610	51,435680	Dunewa 0.1 LL; EBPB# 13849; full sample in EtOH; fresh	X190064	20190125
y	y	European bison	dung	20190116	Duisburg_full 006	Germany	Nordrhein-Westfalen	Duisburg (Zoo)	6,806610	51,435680	Dunst 1.0 LL; EBPB# 14137; full sample in EtOH; fresh	X190065	20190125
y	y	European bison	dung	20190116	Duisburg_full 007	Germany	Nordrhein-Westfalen	Duisburg (Zoo)	6,806610	51,435680	Dulina 0.1 LL; EBPB# 12644; full sample in EtOH; fresh	X190066	20190125
	y	European bison	dung	20190114	Duisburg_buffer 001	Germany	Nordrhein-Westfalen	Duisburg (Zoo)	6,806610	51,435680	Durabella 0.1 LL; EBPB# 12809; 3x single swab in IhibitEX; fresh	X190067	20190125
	y	European bison	dung	20190116	Duisburg_buffer 006	Germany	Nordrhein-Westfalen	Duisburg (Zoo)	6,806610	51,435680	Dunst 1.0 LL; EBPB# 14137; 3x single swab in IhibitEX; fresh	X190068	20190125
	y	European bison	dung	20190116	Duisburg_buffer 007	Germany	Nordrhein-Westfalen	Duisburg (Zoo)	6,806610	51,435680	Dulina 0.1 LL; EBPB# 12644; 3x single swab in IhibitEX; fresh	X190069	20190125
	y	European bison	hair	20190116	Duisburg_bag 006	Germany	Nordrhein-Westfalen	Duisburg (Zoo)	6,806610	51,435680	Dunst 1.0 LL; EBPB# 14137	X190070	20190125
	y	European bison	saliva	20190116	Duisburg_bag 006	Germany	Nordrhein-Westfalen	Duisburg (Zoo)	6,806610	51,435680	Dunst 1.0 LL; EBPB# 14137; single swab; shipped together with hair sample from same individual; seperated afterwards	X190071	20190125
y	y	European bison	saliva	20190125	Köln-Dünnwald_bag 002	Germany	Nordrhein-Westfalen	Köln-Dünnwald (Wildpark)	7,056031	50,995331	Borat 1.0 LC; EBPB# 12223; 2 swabs	X190072	20190129
	y	European bison	saliva	20190125	Köln-Dünnwald_bag 003	Germany	Nordrhein-Westfalen	Köln-Dünnwald (Wildpark)	7,056031	50,995331	Hoima 0.1 LC; EBPB# 12270; 2 swabs	X190073	20190129
	y	European bison	saliva	20190125	Köln-Dünnwald_bag 004	Germany	Nordrhein-Westfalen	Köln-Dünnwald (Wildpark)	7,056031	50,995331	Borat 1.0 LC; EBPB# 12223; 3 swabs	X190074	20190129
y	y	European bison	saliva	20190125	Köln-Dünnwald_bag 005	Germany	Nordrhein-Westfalen	Köln-Dünnwald (Wildpark)	7,056031	50,995331	Honis 0.1 LC; EBPB# 12269; 3 swabs	X190075	20190129
	y	European bison	dung	20190125	Dünnwald 001	Germany	Nordrhein-Westfalen	Köln-Dünnwald (Wildpark)	7,056031	50,995331	likely from one of the calfs (Rimana/Ria); faecal pat=Dünnwald 002/004; LC; single swab direkt in InhibitEX; frozen	X190076	20190129
	y	European bison	dung	20190125	Dünnwald 002	Germany	Nordrhein-Westfalen	Köln-Dünnwald (Wildpark)	7,056031	50,995331	likely from one of the calfs (Rimana/Ria); faecal pat=Dünnwald 001/004; LC; single swab direkt in InhibitEX; frozen	X190077	20190129
	y	European bison	dung	20190125	Dünnwald 004	Germany	Nordrhein-Westfalen	Köln-Dünnwald (Wildpark)	7,056031	50,995331	likely from one of the calfs (Rimana/Ria); faecal pat=Dünnwald 001/002; LC; single swab direkt in InhibitEX; frozen	X190078	20190129
	y	European bison	dung	20190125	Dünnwald 003	Germany	Nordrhein-Westfalen	Köln-Dünnwald (Wildpark)	7,056031	50,995331	likely from one of the calfs (Rimana/Ria); faecal pat=Dünnwald 005/009; LC; single swab direkt in InhibitEX; frozen	X190079	20190129
	y	European bison	dung	20190125	Dünnwald 005	Germany	Nordrhein-Westfalen	Köln-Dünnwald (Wildpark)	7,056031	50,995331	likely from one of the calfs (Rimana/Ria); faecal pat=Dünnwald 003/009; LC; single swab direkt in InhibitEX; frozen	X190080	20190129
	y	European bison	dung	20190125	Dünnwald 009	Germany	Nordrhein-Westfalen	Köln-Dünnwald (Wildpark)	7,056031	50,995331	likely from one of the calfs (Rimana/Ria); faecal pat=Dünnwald 003/005; LC; single swab direkt in InhibitEX; frozen	X190081	20190129
	y	European bison	dung	20190125	Dünnwald 006	Germany	Nordrhein-Westfalen	Köln-Dünnwald (Wildpark)	7,056031	50,995331	likely from one of the calfs (Rimana/Ria); faecal pat=Dünnwald 010/011; LC; single swab direkt in InhibitEX; frozen	X190082	20190129
	y	European bison	dung	20190125	Dünnwald 010	Germany	Nordrhein-Westfalen	Köln-Dünnwald (Wildpark)	7,056031	50,995331	likely from one of the calfs (Rimana/Ria); faecal pat=Dünnwald 006/011; LC; single swab direkt in InhibitEX; frozen	X190083	20190129
	y	European bison	dung	20190125	Dünnwald 011	Germany	Nordrhein-Westfalen	Köln-Dünnwald (Wildpark)	7,056031	50,995331	likely from one of the calfs (Rimana/Ria); faecal pat=Dünnwald 006/010; LC; single swab direkt in InhibitEX; frozen	X190084	20190129
	y	European bison	dung	20190125	Dünnwald 007	Germany	Nordrhein-Westfalen	Köln-Dünnwald (Wildpark)	7,056031	50,995331	likely from an adult(1.2); faecal pat=Dünnwald 008/014; LC; single swab direkt in InhibitEX; frozen	X190085	20190129
	y	European bison	dung	20190125	Dünnwald 008	Germany	Nordrhein-Westfalen	Köln-Dünnwald (Wildpark)	7,056031	50,995331	likely from an adult(1.2); faecal pat=Dünnwald 007/014; LC; single swab direkt in InhibitEX; frozen	X190086	20190129
	y	European bison	dung	20190125	Dünnwald 014	Germany	Nordrhein-Westfalen	Köln-Dünnwald (Wildpark)	7,056031	50,995331	likely from an adult(1.2); faecal pat=Dünnwald 007/008; LC; single swab direkt in InhibitEX; frozen	X190087	20190129
	y	European bison	dung	20190125	Köln-Dünnwald_full 002	Germany	Nordrhein-Westfalen	Köln-Dünnwald (Wildpark)	7,056031	50,995331	likely from an adult(1.2); faecal pat=Dünnwald 007/008/014; LC; full sample in EtOH; frozen	X190088	20190129
	y	European bison	dung	20190125	Köln-Dünnwald_full 003	Germany	Nordrhein-Westfalen	Köln-Dünnwald (Wildpark)	7,056031	50,995331	likely from one of the calfs (Rimana/Ria); LC; full sample in EtOH; frozen	X190089	20190129
	y	European bison	dung	20190125	Köln-Dünnwald_full 004	Germany	Nordrhein-Westfalen	Köln-Dünnwald (Wildpark)	7,056031	50,995331	likely from one of the calfs (Rimana/Ria); LC; full sample in EtOH; frozen	X190090	20190129
	y	European bison	dung	20190125	Köln-Dünnwald_full 006	Germany	Nordrhein-Westfalen	Köln-Dünnwald (Wildpark)	7,056031	50,995331	likely from one of the calfs (Rimana/Ria); faecal pat=Dünnwald 001/002/004; LC; full sample in EtOH; frozen	X190091	20190129
	y	European bison	urinee	20190201	Springe_bag 020	Germany	Niedersachsen	Springe (Wisentgehege und Falkenhof)	9,609754	52,187767	breeding group LC; 3 swabs from snow	X190145	20190218
	y	European bison	nasal secretion	20190201	Springe_bag 021	Germany	Niedersachsen	Springe (Wisentgehege und Falkenhof)	9,609754	52,187767	0.1 from breeding group LC (Horn shorter left); single swab	X190146	20190218
	y	European bison	nasal secretion	20190201	Springe_bag 023	Germany	Niedersachsen	Springe (Wisentgehege und Falkenhof)	9,609754	52,187767	0.1 from breeding group LC (matriarch, symmetrical horns); 5 swabs	X190147	20190218
	y	European bison	urinee	20190201	Springe_bag 025	Germany	Niedersachsen	Springe (Wisentgehege und Falkenhof)	9,609754	52,187767	breeding group LC; 3 swabs from snow	X190148	20190218
	y	European bison	nasal secretion	20190204	Springe_bag 001	Germany	Niedersachsen	Springe (Wisentgehege und Falkenhof)	9,607728	52,181919	Sphinx 0.1 LC in youth group; EBPB# 9054; single swab (likely low-quality sample)	X190149	20190218
y	y	European bison	saliva	20190204	Springe_bag 040	Germany	Niedersachsen	Springe (Wisentgehege und Falkenhof)	9,607728	52,181919	Curt II 1.0 LC; EBPB# 13966; 6 swabs	X190150	20190218
	y	European bison	saliva	20190205	Springe_bag 003	Germany	Niedersachsen	Springe (Wisentgehege und Falkenhof)	9,606392	52,179314	likely Spara 1.0 LC in bull group; EBPB# 10703; single swab	X190151	20190218
	y	European bison	saliva	20190205	Springe_bag 016	Germany	Niedersachsen	Springe (Wisentgehege und Falkenhof)	9,606392	52,179314	1.0 LC or LL in bull group; 2 swabs from feeding trough	X190152	20190218
	y	European bison	nasal secretion	20190205	Springe_bag 017	Germany	Niedersachsen	Springe (Wisentgehege und Falkenhof)	9,606392	52,179314	likely Spökenkieker 1.0 LC in bull group; EBPB# 11041; single swab	X190153	20190218
	y	European bison	nasal secretion	20190205	Springe_bag 018	Germany	Niedersachsen	Springe (Wisentgehege und Falkenhof)	9,606392	52,179314	1.0 Jungbulle likely LL in bull group; single swab	X190154	20190218
	y	European bison	saliva	20190205	Springe_bag 019	Germany	Niedersachsen	Springe (Wisentgehege und Falkenhof)	9,606392	52,179314	likely Spara 1.0 LC in bull group; EBPB# 10703; single swab	X190155	20190218
	y	European bison	hair	20190205	Springe_bag 031	Germany	Niedersachsen	Springe (Wisentgehege und Falkenhof)	9,606392	52,179314	likely Spara 1.0 LC in bull group; EBPB# 10703; plugged from head	X190156	20190218
	y	European bison	saliva	20190205	Springe_bag 032	Germany	Niedersachsen	Springe (Wisentgehege und Falkenhof)	9,606392	52,179314	1.0 oldbulle likely LC in bull group; single swab	X190157	20190218
y	y	European bison	saliva	20190205	Springe_bag 033	Germany	Niedersachsen	Springe (Wisentgehege und Falkenhof)	9,606392	52,179314	Powik 1.0 LL in bull group; EBPB# 11724; 2 swabs from feeding trough	X190158	20190218
	y	European bison	saliva	20190205	Springe_bag 034	Germany	Niedersachsen	Springe (Wisentgehege und Falkenhof)	9,606392	52,179314	Powik 1.0 LL in bull group; EBPB# 11724; 2 swabs from feeding trough	X190159	20190218
y	y	European bison	saliva	20190205	Springe_bag 035	Germany	Niedersachsen	Springe (Wisentgehege und Falkenhof)	9,606392	52,179314	likely Deister 1.0 LL in bull group with cold brand 05; EBPB# 12765; 2 swabs	X190160	20190218
	y	European bison	saliva	20190205	Springe_bag 036	Germany	Niedersachsen	Springe (Wisentgehege und Falkenhof)	9,606392	52,179314	Eggeherrscher 1.0 LC in bull group; EBPB# 12160; 3 swabs	X190161	20190218
	y	European bison	saliva	20190205	Springe_bag 038	Germany	Niedersachsen	Springe (Wisentgehege und Falkenhof)	9,606392	52,179314	1.0 Jungbulle likely LL in bull group; 2 swabs from feeding trough	X190162	20190218
	y	European bison	saliva	20190206	Springe_bag 002	Germany	Niedersachsen	Springe (Wisentgehege und Falkenhof)	9,609754	52,187767	breeding group LC; single swab from feeding trough	X190163	20190218
	y	European bison	hair	20190206	Springe_bag 004	Germany	Niedersachsen	Springe (Wisentgehege und Falkenhof)	9,609754	52,187767	0.1 breeding group LC (matriarch. symmetrical horns); plugged from head	X190164	20190218
	y	European bison	saliva	20190206	Springe_bag 010	Germany	Niedersachsen	Springe (Wisentgehege und Falkenhof)	9,609754	52,187767	breeding group LC; 3 swabs from feeding trough	X190165	20190218
	y	European bison	saliva	20190206	Springe_bag 011	Germany	Niedersachsen	Springe (Wisentgehege und Falkenhof)	9,609754	52,187767	breeding group LC; single swab from feeding trough	X190166	20190218
	y	European bison	saliva	20190206	Springe_bag 012	Germany	Niedersachsen	Springe (Wisentgehege und Falkenhof)	9,609754	52,187767	breeding group LC; 3 swabs from feeding trough	X190167	20190218
	y	European bison	saliva	20190206	Springe_bag 014	Germany	Niedersachsen	Springe (Wisentgehege und Falkenhof)	9,609754	52,187767	breeding group LC; 2 swabs from feeding trough	X190168	20190218
	y	European bison	saliva	20190206	Springe_bag 015	Germany	Niedersachsen	Springe (Wisentgehege und Falkenhof)	9,609754	52,187767	0.0.1 juvenile from breeding group LC; 3 swabs from feeding trough	X190169	20190218
	y	European bison	saliva	20190206	Springe_bag 027	Germany	Niedersachsen	Springe (Wisentgehege und Falkenhof)	9,609754	52,187767	breeding group LC; 3 swabs from feeding trough	X190170	20190218
	y	European bison	hair	20190206	Springe_bag 028	Germany	Niedersachsen	Springe (Wisentgehege und Falkenhof)	9,609754	52,187767	0.1 breeding group LC (matriarch. symmetrical horns); plugged from head	X190171	20190218
	y	European bison	saliva	20190206	Springe_bag 037	Germany	Niedersachsen	Springe (Wisentgehege und Falkenhof)	9,609754	52,187767	breeding group LC; 2 swabs from feeding trough	X190172	20190218
	y	European bison	saliva	20190206	Springe_bag 039	Germany	Niedersachsen	Springe (Wisentgehege und Falkenhof)	9,609754	52,187767	breeding group LC; single swab from feeding trough	X190173	20190218
y	y	European bison	urinee	20190207	Springe_bag 005	Germany	Niedersachsen	Springe (Wisentgehege und Falkenhof)	9,606581	52,179695	1.0 Jungbulle breeding group LL; 3 swabs from concrete floor (very dirty)	X190174	20190218
	y	European bison	saliva	20190207	Springe_bag 006	Germany	Niedersachsen	Springe (Wisentgehege und Falkenhof)	9,606581	52,179695	breeding group LL; 3 swabs from feeding trough	X190175	20190218
	y	European bison	saliva	20190207	Springe_bag 022	Germany	Niedersachsen	Springe (Wisentgehege und Falkenhof)	9,606581	52,179695	0.1 breeding group LL (old individual. Individual with high rank. golden fur); single swab	X190176	20190218
	y	European bison	saliva	20190207	Springe_bag 024	Germany	Niedersachsen	Springe (Wisentgehege und Falkenhof)	9,606581	52,179695	0.1 breeding group LL (old individual); 2 swabs from feeding trough	X190177	20190218
	y	European bison	saliva	20190207	Springe_bag 026	Germany	Niedersachsen	Springe (Wisentgehege und Falkenhof)	9,606581	52,179695	0.1 breeding group LL (old individual); 2 swabs	X190178	20190218
	y	European bison	hair	20190207	Springe_bag 029	Germany	Niedersachsen	Springe (Wisentgehege und Falkenhof)	9,606581	52,179695	0.1 breeding group LL (old individual. Individual with high rank. golden fur); plugged from head	X190179	20190218
	y	European bison	nasal secretion	20190207	Springe_bag 030	Germany	Niedersachsen	Springe (Wisentgehege und Falkenhof)	9,606581	52,179695	0.1 breeding group LL (old individual); 2 swabs	X190180	20190218
	y	European bison	dung	20190201	Springe_full 001	Germany	Niedersachsen	Springe (Wisentgehege und Falkenhof)	9,609754	52,187767	breeding group LC; faecal pat=Springe 093/097/100; fresh. thin	X190181	20190218
	y	European bison	dung	20190201	Springe_full 002	Germany	Niedersachsen	Springe (Wisentgehege und Falkenhof)	9,609754	52,187767	breeding group LC; faecal pat=Springe 023/084/096; fresh	X190182	20190218
	y	European bison	dung	20190201	Springe_full 003	Germany	Niedersachsen	Springe (Wisentgehege und Falkenhof)	9,607728	52,181919	0.1 youth group LC; faecal pat=Springe 026/057/063; fresh	X190183	20190218
	y	European bison	dung	20190201	Springe_full 014	Germany	Niedersachsen	Springe (Wisentgehege und Falkenhof)	9,607728	52,181919	0.1 youth group LC; faecal pat=Springe 033/052/068; fresh	X190184	20190218
	y	European bison	dung	20190201	Springe_full 049	Germany	Niedersachsen	Springe (Wisentgehege und Falkenhof)	9,607728	52,181919	0.1 youth group LC; faecal pat=Springe 049/073/074; fresh	X190185	20190218
	y	European bison	dung	20190201	Springe_full 004	Germany	Niedersachsen	Springe (Wisentgehege und Falkenhof)	9,606392	52,179314	1.0 bull group LC/LL; faecal pat=Springe 019/031/056; fresh	X190186	20190218
	y	European bison	dung	20190201	Springe_full 005	Germany	Niedersachsen	Springe (Wisentgehege und Falkenhof)	9,606392	52,179314	1.0 bull group LC/LL; faecal pat=Springe 013/025/043; fresh	X190187	20190218
	y	European bison	dung	20190201	Springe_full 043	Germany	Niedersachsen	Springe (Wisentgehege und Falkenhof)	9,606392	52,179314	1.0 bull group LC/LL; fresh	X190188	20190218
	y	European bison	dung	20190201	Springe_full 045	Germany	Niedersachsen	Springe (Wisentgehege und Falkenhof)	9,606392	52,179314	1.0 bull group LC/LL; fresh	X190189	20190218
	y	European bison	dung	20190201	Springe_full 047	Germany	Niedersachsen	Springe (Wisentgehege und Falkenhof)	9,606392	52,179314	1.0 bull group LC/LL; fresh	X190190	20190218
	y	European bison	dung	20190204	Springe_full 006	Germany	Niedersachsen	Springe (Wisentgehege und Falkenhof)	9,607728	52,181919	0.1 youth group LC; faecal pat=Springe 011/082; fresh	X190191	20190218
	y	European bison	dung	20190204	Springe_full 007	Germany	Niedersachsen	Springe (Wisentgehege und Falkenhof)	9,607728	52,181919	0.1 youth group LC; faecal pat=Springe 078/099; fresh. pale	X190192	20190218
	y	European bison	dung	20190204	Springe_full 008	Germany	Niedersachsen	Springe (Wisentgehege und Falkenhof)	9,607728	52,181919	0.1 youth group LC; faecal pat=Springe 028/064; partly frozen	X190193	20190218
	y	European bison	dung	20190204	Springe_full 010	Germany	Niedersachsen	Springe (Wisentgehege und Falkenhof)	9,607728	52,181919	0.1 youth group LC; faecal pat=Springe 067/088; partly frozen	X190194	20190218
	y	European bison	dung	20190204	Springe_full 016	Germany	Niedersachsen	Springe (Wisentgehege und Falkenhof)	9,607728	52,181919	0.1 with earmarking from youth group LC; faecal pat=Springe 072/087; fresh	X190195	20190218
	y	European bison	dung	20190204	Springe_full 028	Germany	Niedersachsen	Springe (Wisentgehege und Falkenhof)	9,607728	52,181919	0.1 youth group LC; faecal pat=Springe 007/009; fresh	X190196	20190218
	y	European bison	dung	20190204	Springe_full 036	Germany	Niedersachsen	Springe (Wisentgehege und Falkenhof)	9,607728	52,181919	0.1 youth group LC; faecal pat=Springe 020/030; fresh	X190197	20190218
	y	European bison	dung	20190204	Springe_full 037	Germany	Niedersachsen	Springe (Wisentgehege und Falkenhof)	9,607728	52,181919	0.1 youth group LC; faecal pat=Springe 014/059; fresh	X190198	20190218
y	y	European bison	dung	20190204	Springe_full 040	Germany	Niedersachsen	Springe (Wisentgehege und Falkenhof)	9,607728	52,181919	Sphinx 0.1 LC in youth group; faecal pat=Springe 034/042; fresh	X190199	20190218
	y	European bison	dung	20190204	Springe_full 041	Germany	Niedersachsen	Springe (Wisentgehege und Falkenhof)	9,607728	52,181919	0.1 youth group LC; faecal pat=Springe 010/053; fresh	X190200	20190218
	y	European bison	dung	20190204	Springe_full 042	Germany	Niedersachsen	Springe (Wisentgehege und Falkenhof)	9,607728	52,181919	0.1 youth group LC; faecal pat=Springe 037/051; fresh	X190201	20190218
	y	European bison	dung	20190204	Springe_full 046	Germany	Niedersachsen	Springe (Wisentgehege und Falkenhof)	9,607728	52,181919	0.1 youth group LC; faecal pat=Springe 022/079; fresh	X190202	20190218
	y	European bison	dung	20190204	Springe_full 048	Germany	Niedersachsen	Springe (Wisentgehege und Falkenhof)	9,607728	52,181919	0.1 youth group LC; faecal pat=Springe 024/070; fresh	X190203	20190218
	y	European bison	dung	20190204	Springe_full 050	Germany	Niedersachsen	Springe (Wisentgehege und Falkenhof)	9,607728	52,181919	0.1 youth group LC; faecal pat=Springe 050/075; partly frozen	X190204	20190218
y	y	European bison	dung	20190205	Springe_full 013	Germany	Niedersachsen	Springe (Wisentgehege und Falkenhof)	9,606392	52,179314	1.0 bull group LC/LL; faecal pat=Springe 080/091; fresh	X190205	20190218
	y	European bison	dung	20190205	Springe_full 024	Germany	Niedersachsen	Springe (Wisentgehege und Falkenhof)	9,606392	52,179314	1.0 bull group LC/LL; faecal pat=Springe 047/085; fresh. thin. urine on faeces?	X190206	20190218
	y	European bison	dung	20190206	Springe_full 017	Germany	Niedersachsen	Springe (Wisentgehege und Falkenhof)	9,609754	52,187767	breeding group LC; faecal pat=Springe 055/094; fresh	X190207	20190218
	y	European bison	dung	20190206	Springe_full 018	Germany	Niedersachsen	Springe (Wisentgehege und Falkenhof)	9,609754	52,187767	breeding group LC; faecal pat=Springe 021/071; fresh	X190208	20190218
	y	European bison	dung	20190206	Springe_full 020	Germany	Niedersachsen	Springe (Wisentgehege und Falkenhof)	9,609754	52,187767	breeding group LC; faecal pat=Springe 066/076; old. small	X190209	20190218
	y	European bison	dung	20190206	Springe_full 021	Germany	Niedersachsen	Springe (Wisentgehege und Falkenhof)	9,609754	52,187767	breeding group LC; faecal pat=Springe 005/041; fresh	X190210	20190218
	y	European bison	dung	20190206	Springe_full 025	Germany	Niedersachsen	Springe (Wisentgehege und Falkenhof)	9,609754	52,187767	breeding group LC; faecal pat=Springe 006/089; partly frozen. small. From calf?	X190211	20190218
	y	European bison	dung	20190206	Springe_full 026	Germany	Niedersachsen	Springe (Wisentgehege und Falkenhof)	9,609754	52,187767	breeding group LC; faecal pat=Springe 035/036; fresh	X190212	20190218
	y	European bison	dung	20190206	Springe_full 029	Germany	Niedersachsen	Springe (Wisentgehege und Falkenhof)	9,609754	52,187767	breeding group LC; faecal pat=Springe 015/083; fresh	X190213	20190218
	y	European bison	dung	20190206	Springe_full 030	Germany	Niedersachsen	Springe (Wisentgehege und Falkenhof)	9,609754	52,187767	breeding group LC; faecal pat=Springe 008/027; fresh	X190214	20190218
	y	European bison	dung	20190206	Springe_full 033	Germany	Niedersachsen	Springe (Wisentgehege und Falkenhof)	9,609754	52,187767	breeding group LC; faecal pat=Springe 004/038; partly frozen	X190215	20190218
y	y	European bison	dung	20190206	Springe_full 038	Germany	Niedersachsen	Springe (Wisentgehege und Falkenhof)	9,609754	52,187767	breeding group LC; faecal pat=Springe 016/058; fresh. small. slimy	X190216	20190218
y	y	European bison	dung	20190206	Springe_full 039	Germany	Niedersachsen	Springe (Wisentgehege und Falkenhof)	9,609754	52,187767	breeding group LC; faecal pat=Springe 012/062; fresh. thin	X190217	20190218
	y	European bison	dung	20190206	Springe_full 044	Germany	Niedersachsen	Springe (Wisentgehege und Falkenhof)	9,609754	52,187767	breeding group LC; faecal pat=Springe 039/077; partly frozen	X190218	20190218
y	y	European bison	dung	20190207	Springe_full 009	Germany	Niedersachsen	Springe (Wisentgehege und Falkenhof)	9,606581	52,179695	breeding group LL; faecal pat=Springe 018; old	X190219	20190218
y	y	European bison	dung	20190207	Springe_full 011	Germany	Niedersachsen	Springe (Wisentgehege und Falkenhof)	9,606581	52,179695	breeding group LL; faecal pat=Springe 046; fresh	X190220	20190218
y	y	European bison	dung	20190207	Springe_full 012	Germany	Niedersachsen	Springe (Wisentgehege und Falkenhof)	9,606581	52,179695	breeding group LL; faecal pat=Springe 032; fresh	X190221	20190218
	y	European bison	dung	20190207	Springe_full 015	Germany	Niedersachsen	Springe (Wisentgehege und Falkenhof)	9,606581	52,179695	breeding group LL; faecal pat=Springe 044; fresh	X190222	20190218
	y	European bison	dung	20190207	Springe_full 019	Germany	Niedersachsen	Springe (Wisentgehege und Falkenhof)	9,606581	52,179695	breeding group LL; faecal pat=Springe 048; fresh	X190223	20190218
	y	European bison	dung	20190207	Springe_full 022	Germany	Niedersachsen	Springe (Wisentgehege und Falkenhof)	9,606581	52,179695	breeding group LL; faecal pat=Springe 054; old	X190224	20190218
	y	European bison	dung	20190207	Springe_full 023	Germany	Niedersachsen	Springe (Wisentgehege und Falkenhof)	9,606581	52,179695	breeding group LL; faecal pat=Springe 060; fresh	X190225	20190218
	y	European bison	dung	20190207	Springe_full 027	Germany	Niedersachsen	Springe (Wisentgehege und Falkenhof)	9,606581	52,179695	breeding group LL; faecal pat=Springe 002; fresh	X190226	20190218
	y	European bison	dung	20190207	Springe_full 031	Germany	Niedersachsen	Springe (Wisentgehege und Falkenhof)	9,606581	52,179695	breeding group LL; faecal pat=Springe 065; fest. fresh?	X190227	20190218
	y	European bison	dung	20190207	Springe_full 032	Germany	Niedersachsen	Springe (Wisentgehege und Falkenhof)	9,606581	52,179695	breeding group LL; faecal pat=Springe 029; fresh	X190228	20190218
	y	European bison	dung	20190207	Springe_full 034	Germany	Niedersachsen	Springe (Wisentgehege und Falkenhof)	9,606581	52,179695	breeding group LL; faecal pat=Springe 069; fresh	X190229	20190218
	y	European bison	dung	20190207	Springe_full 035	Germany	Niedersachsen	Springe (Wisentgehege und Falkenhof)	9,606581	52,179695	breeding group LL; faecal pat=Springe 003; fresh	X190230	20190218
	y	European bison	dung	20190201	Springe 093	Germany	Niedersachsen	Springe (Wisentgehege und Falkenhof)	9,609754	52,187767	breeding group LC; faecal pat=Springe_full 001/Springe 097/100; single swab in InhibitEX; fresh. thin	X190231	20190218
	y	European bison	dung	20190201	Springe 097	Germany	Niedersachsen	Springe (Wisentgehege und Falkenhof)	9,609754	52,187767	breeding group LC; faecal pat=Springe_full 001/Springe 093/100; single swab in InhibitEX; fresh. thin	X190232	20190218
	y	European bison	dung	20190201	Springe 100	Germany	Niedersachsen	Springe (Wisentgehege und Falkenhof)	9,609754	52,187767	breeding group LC; faecal pat=Springe_full 001/Springe 093/097; single swab in InhibitEX; fresh. thin	X190233	20190218
	y	European bison	dung	20190201	Springe 023	Germany	Niedersachsen	Springe (Wisentgehege und Falkenhof)	9,609754	52,187767	breeding group LC; faecal pat=Springe_full 002/Springe 084/096; single swab in InhibitEX; fresh	X190234	20190218
	y	European bison	dung	20190201	Springe 084	Germany	Niedersachsen	Springe (Wisentgehege und Falkenhof)	9,609754	52,187767	breeding group LC; faecal pat=Springe_full 002/Springe 023/096; single swab in InhibitEX; fresh	X190235	20190218
	y	European bison	dung	20190201	Springe 096	Germany	Niedersachsen	Springe (Wisentgehege und Falkenhof)	9,609754	52,187767	breeding group LC; faecal pat=Springe_full 002/Springe 023/084; single swab in InhibitEX; fresh	X190236	20190218
	y	European bison	dung	20190201	Springe 026	Germany	Niedersachsen	Springe (Wisentgehege und Falkenhof)	9,607728	52,181919	0.1 youth group LC; faecal pat=Springe_full 003/Springe 057/063; single swab in InhibitEX; fresh	X190237	20190218
	y	European bison	dung	20190201	Springe 057	Germany	Niedersachsen	Springe (Wisentgehege und Falkenhof)	9,607728	52,181919	0.1 youth group LC; faecal pat=Springe_full 003/Springe 026/063; single swab in InhibitEX; fresh	X190238	20190218
	y	European bison	dung	20190201	Springe 063	Germany	Niedersachsen	Springe (Wisentgehege und Falkenhof)	9,607728	52,181919	0.1 youth group LC; faecal pat=Springe_full 003/Springe 026/057; single swab in InhibitEX; fresh	X190239	20190218
	y	European bison	dung	20190201	Springe 033	Germany	Niedersachsen	Springe (Wisentgehege und Falkenhof)	9,607728	52,181919	0.1 youth group LC; faecal pat=Springe_full 014/Springe 052/068; single swab in InhibitEX; fresh	X190240	20190218
	y	European bison	dung	20190201	Springe 052	Germany	Niedersachsen	Springe (Wisentgehege und Falkenhof)	9,607728	52,181919	0.1 youth group LC; faecal pat=Springe_full 014/Springe 033/068; single swab in InhibitEX; fresh	X190241	20190218
	y	European bison	dung	20190201	Springe 068	Germany	Niedersachsen	Springe (Wisentgehege und Falkenhof)	9,607728	52,181919	0.1 youth group LC; faecal pat=Springe_full 014/Springe 033/052; single swab in InhibitEX; fresh	X190242	20190218
	y	European bison	dung	20190201	Springe 049	Germany	Niedersachsen	Springe (Wisentgehege und Falkenhof)	9,607728	52,181919	0.1 youth group LC; faecal pat=Springe_full 049/Springe 073/074; single swab in InhibitEX; fresh	X190243	20190218
	y	European bison	dung	20190201	Springe 073	Germany	Niedersachsen	Springe (Wisentgehege und Falkenhof)	9,607728	52,181919	0.1 youth group LC; faecal pat=Springe_full 049/Springe 049/074; single swab in InhibitEX; fresh	X190244	20190218
	y	European bison	dung	20190201	Springe 074	Germany	Niedersachsen	Springe (Wisentgehege und Falkenhof)	9,607728	52,181919	0.1 youth group LC; faecal pat=Springe_full 049/Springe 049/073; single swab in InhibitEX; fresh	X190245	20190218
	y	European bison	dung	20190201	Springe 019	Germany	Niedersachsen	Springe (Wisentgehege und Falkenhof)	9,606392	52,179314	1.0 bull group LC/LL; faecal pat=Springe_full 004/Springe 031/056; single swab in InhibitEX; fresh	X190246	20190218
	y	European bison	dung	20190201	Springe 031	Germany	Niedersachsen	Springe (Wisentgehege und Falkenhof)	9,606392	52,179314	1.0 bull group LC/LL; faecal pat=Springe_full 004/Springe 019/056; single swab in InhibitEX; fresh	X190247	20190218
	y	European bison	dung	20190201	Springe 056	Germany	Niedersachsen	Springe (Wisentgehege und Falkenhof)	9,606392	52,179314	1.0 bull group LC/LL; faecal pat=Springe_full 004/Springe 019/031; single swab in InhibitEX; fresh	X190248	20190218
	y	European bison	dung	20190201	Springe 013	Germany	Niedersachsen	Springe (Wisentgehege und Falkenhof)	9,606392	52,179314	1.0 bull group LC/LL; faecal pat=Springe_full 005/Springe 025/043; single swab in InhibitEX; fresh	X190249	20190218
	y	European bison	dung	20190201	Springe 025	Germany	Niedersachsen	Springe (Wisentgehege und Falkenhof)	9,606392	52,179314	1.0 bull group LC/LL; faecal pat=Springe_full 005/Springe 013/043; single swab in InhibitEX; fresh	X190250	20190218
	y	European bison	dung	20190201	Springe 043	Germany	Niedersachsen	Springe (Wisentgehege und Falkenhof)	9,606392	52,179314	1.0 bull group LC/LL; faecal pat=Springe_full 005/Springe 013/025; single swab in InhibitEX; fresh	X190251	20190218
	y	European bison	dung	20190201	Springe 061	Germany	Niedersachsen	Springe (Wisentgehege und Falkenhof)	9,606392	52,179314	1.0 bull group LC/LL; faecal pat=Springe 086/092; single swab in InhibitEX; fresh	X190252	20190218
	y	European bison	dung	20190201	Springe 086	Germany	Niedersachsen	Springe (Wisentgehege und Falkenhof)	9,606392	52,179314	1.0 bull group LC/LL; faecal pat=Springe 061/092; single swab in InhibitEX; fresh	X190253	20190218
	y	European bison	dung	20190201	Springe 092	Germany	Niedersachsen	Springe (Wisentgehege und Falkenhof)	9,606392	52,179314	1.0 bull group LC/LL; faecal pat=Springe 061/086; single swab in InhibitEX; fresh	X190254	20190218
	y	European bison	dung	20190201	Springe 090	Germany	Niedersachsen	Springe (Wisentgehege und Falkenhof)	9,606392	52,179314	1.0 bull group LC/LL; faecal pat=Springe 045/081; single swab in InhibitEX; fresh	X190255	20190218
	y	European bison	dung	20190201	Springe 045	Germany	Niedersachsen	Springe (Wisentgehege und Falkenhof)	9,606392	52,179314	1.0 bull group LC/LL; faecal pat=Springe 010/081; single swab in InhibitEX; fresh	X190256	20190218
	y	European bison	dung	20190201	Springe 081	Germany	Niedersachsen	Springe (Wisentgehege und Falkenhof)	9,606392	52,179314	1.0 bull group LC/LL; faecal pat=Springe 010/045; single swab in InhibitEX; fresh	X190257	20190218
	y	European bison	dung	20190201	Springe 017	Germany	Niedersachsen	Springe (Wisentgehege und Falkenhof)	9,606392	52,179314	1.0 bull group LC/LL; faecal pat=Springe 095/098; single swab in InhibitEX; fresh	X190258	20190218
	y	European bison	dung	20190201	Springe 095	Germany	Niedersachsen	Springe (Wisentgehege und Falkenhof)	9,606392	52,179314	1.0 bull group LC/LL; faecal pat=Springe 017/098; single swab in InhibitEX; fresh	X190259	20190218
	y	European bison	dung	20190201	Springe 098	Germany	Niedersachsen	Springe (Wisentgehege und Falkenhof)	9,606392	52,179314	1.0 bull group LC/LL; faecal pat=Springe 017/095; single swab in InhibitEX; fresh	X190260	20190218
	y	European bison	dung	20190204	Springe 011	Germany	Niedersachsen	Springe (Wisentgehege und Falkenhof)	9,607728	52,181919	0.1 youth group LC; faecal pat=Springe_full 006/Springe 082; single swab in InhibitEX; fresh	X190261	20190218
	y	European bison	dung	20190204	Springe 082	Germany	Niedersachsen	Springe (Wisentgehege und Falkenhof)	9,607728	52,181919	0.1 youth group LC; faecal pat=Springe_full 006/Springe 011; single swab in InhibitEX; fresh	X190262	20190218
	y	European bison	dung	20190204	Springe 078	Germany	Niedersachsen	Springe (Wisentgehege und Falkenhof)	9,607728	52,181919	0.1 youth group LC; faecal pat=Springe_full 007/Springe 099; single swab in InhibitEX; fresh. pale	X190263	20190218
	y	European bison	dung	20190204	Springe 099	Germany	Niedersachsen	Springe (Wisentgehege und Falkenhof)	9,607728	52,181919	0.1 youth group LC; faecal pat=Springe_full 007/Springe 078; single swab in InhibitEX; fresh. pale	X190264	20190218
	y	European bison	dung	20190204	Springe 028	Germany	Niedersachsen	Springe (Wisentgehege und Falkenhof)	9,607728	52,181919	0.1 youth group LC; faecal pat=Springe_full 008/Springe 064; single swab in InhibitEX; partly frozen	X190265	20190218
	y	European bison	dung	20190204	Springe 064	Germany	Niedersachsen	Springe (Wisentgehege und Falkenhof)	9,607728	52,181919	0.1 youth group LC; faecal pat=Springe_full 008/Springe 028; single swab in InhibitEX; partly frozen	X190266	20190218
	y	European bison	dung	20190204	Springe 067	Germany	Niedersachsen	Springe (Wisentgehege und Falkenhof)	9,607728	52,181919	0.1 youth group LC; faecal pat=Springe_full 010/Springe 088; single swab in InhibitEX; partly frozen	X190267	20190218
	y	European bison	dung	20190204	Springe 088	Germany	Niedersachsen	Springe (Wisentgehege und Falkenhof)	9,607728	52,181919	0.1 youth group LC; faecal pat=Springe_full 010/Springe 067; single swab in InhibitEX; partly frozen	X190268	20190218
	y	European bison	dung	20190204	Springe 072	Germany	Niedersachsen	Springe (Wisentgehege und Falkenhof)	9,607728	52,181919	0.1 mit earmarking from youth group LC; faecal pat=Springe_full 016/Springe 087; single swab in InhibitEX; fresh	X190269	20190218
	y	European bison	dung	20190204	Springe 087	Germany	Niedersachsen	Springe (Wisentgehege und Falkenhof)	9,607728	52,181919	0.1 mit earmarking from youth group LC; faecal pat=Springe_full 016/Springe 072; single swab in InhibitEX; fresh	X190270	20190218
	y	European bison	dung	20190204	Springe 007	Germany	Niedersachsen	Springe (Wisentgehege und Falkenhof)	9,607728	52,181919	0.1 youth group LC; faecal pat=Springe_full 028/Springe 009; single swab in InhibitEX; fresh	X190271	20190218
	y	European bison	dung	20190204	Springe 009	Germany	Niedersachsen	Springe (Wisentgehege und Falkenhof)	9,607728	52,181919	0.1 youth group LC; faecal pat=Springe_full 028/Springe 009; single swab in InhibitEX; fresh	X190272	20190218
	y	European bison	dung	20190204	Springe 020	Germany	Niedersachsen	Springe (Wisentgehege und Falkenhof)	9,607728	52,181919	0.1 youth group LC; faecal pat=Springe_full 036/Springe 030; single swab in InhibitEX; fresh	X190273	20190218
	y	European bison	dung	20190204	Springe 030	Germany	Niedersachsen	Springe (Wisentgehege und Falkenhof)	9,607728	52,181919	0.1 youth group LC; faecal pat=Springe_full 036/Springe 020; single swab in InhibitEX; fresh	X190274	20190218
	y	European bison	dung	20190204	Springe 014	Germany	Niedersachsen	Springe (Wisentgehege und Falkenhof)	9,607728	52,181919	0.1 youth group LC; faecal pat=Springe_full 037/Springe 059; single swab in InhibitEX; fresh	X190275	20190218
	y	European bison	dung	20190204	Springe 059	Germany	Niedersachsen	Springe (Wisentgehege und Falkenhof)	9,607728	52,181919	0.1 youth group LC; faecal pat=Springe_full 037/Springe 014; single swab in InhibitEX; fresh	X190276	20190218
	y	European bison	dung	20190204	Springe 034	Germany	Niedersachsen	Springe (Wisentgehege und Falkenhof)	9,607728	52,181919	Sphinx 0.1 LC in youth group; faecal pat=Springe_full 040/Springe 042; single swab in InhibitEX; fresh	X190277	20190218
	y	European bison	dung	20190204	Springe 042	Germany	Niedersachsen	Springe (Wisentgehege und Falkenhof)	9,607728	52,181919	Sphinx 0.1 LC in youth group; faecal pat=Springe_full 040/Springe 034; single swab in InhibitEX; fresh	X190278	20190218
	y	European bison	dung	20190204	Springe 010	Germany	Niedersachsen	Springe (Wisentgehege und Falkenhof)	9,607728	52,181919	0.1 youth group LC; faecal pat=Springe_full 041/Springe 053; single swab in InhibitEX; fresh	X190279	20190218
	y	European bison	dung	20190204	Springe 053	Germany	Niedersachsen	Springe (Wisentgehege und Falkenhof)	9,607728	52,181919	0.1 youth group LC; faecal pat=Springe_full 041/Springe 010; single swab in InhibitEX; fresh	X190280	20190218
	y	European bison	dung	20190204	Springe 037	Germany	Niedersachsen	Springe (Wisentgehege und Falkenhof)	9,607728	52,181919	0.1 youth group LC; faecal pat=Springe_full 042/Springe 051; single swab in InhibitEX; fresh	X190281	20190218
	y	European bison	dung	20190204	Springe 051	Germany	Niedersachsen	Springe (Wisentgehege und Falkenhof)	9,607728	52,181919	0.1 youth group LC; faecal pat=Springe_full 042/Springe 037; single swab in InhibitEX; fresh	X190282	20190218
	y	European bison	dung	20190204	Springe 022	Germany	Niedersachsen	Springe (Wisentgehege und Falkenhof)	9,607728	52,181919	0.1 youth group LC; faecal pat=Springe_full 046/Springe 079; single swab in InhibitEX; fresh	X190283	20190218
	y	European bison	dung	20190204	Springe 079	Germany	Niedersachsen	Springe (Wisentgehege und Falkenhof)	9,607728	52,181919	0.1 youth group LC; faecal pat=Springe_full 046/Springe 022; single swab in InhibitEX; fresh	X190284	20190218
	y	European bison	dung	20190204	Springe 024	Germany	Niedersachsen	Springe (Wisentgehege und Falkenhof)	9,607728	52,181919	0.1 youth group LC; faecal pat=Springe_full 048/Springe 070; single swab in InhibitEX; fresh	X190285	20190218
	y	European bison	dung	20190204	Springe 070	Germany	Niedersachsen	Springe (Wisentgehege und Falkenhof)	9,607728	52,181919	0.1 youth group LC; faecal pat=Springe_full 048/Springe 024; single swab in InhibitEX; fresh	X190286	20190218
	y	European bison	dung	20190204	Springe 050	Germany	Niedersachsen	Springe (Wisentgehege und Falkenhof)	9,607728	52,181919	0.1 youth group LC; faecal pat=Springe_full 050/Springe 075; single swab in InhibitEX; partly frozen	X190287	20190218
	y	European bison	dung	20190204	Springe 075	Germany	Niedersachsen	Springe (Wisentgehege und Falkenhof)	9,607728	52,181919	0.1 youth group LC; faecal pat=Springe_full 050/Springe 050; single swab in InhibitEX; partly frozen	X190288	20190218
	y	European bison	dung	20190205	Springe 080	Germany	Niedersachsen	Springe (Wisentgehege und Falkenhof)	9,606392	52,179314	1.0 bull group LC/LL; faecal pat=Springe_full 013/Springe 091; single swab in InhibitEX; fresh	X190289	20190218
	y	European bison	dung	20190205	Springe 091	Germany	Niedersachsen	Springe (Wisentgehege und Falkenhof)	9,606392	52,179314	1.0 bull group LC/LL; faecal pat=Springe_full 013/Springe 080; single swab in InhibitEX; fresh	X190290	20190218
	y	European bison	dung	20190205	Springe 047	Germany	Niedersachsen	Springe (Wisentgehege und Falkenhof)	9,606392	52,179314	1.0 bull group LC/LL; faecal pat=Springe_full 024/Springe 085; single swab in InhibitEX; fresh. thin. urine on faeces?	X190291	20190218
	y	European bison	dung	20190205	Springe 085	Germany	Niedersachsen	Springe (Wisentgehege und Falkenhof)	9,606392	52,179314	1.0 bull group LC/LL; faecal pat=Springe_full 024/Springe 047; single swab in InhibitEX; fresh. thin. urine on faeces?	X190292	20190218
	y	European bison	dung	20190206	Springe 055	Germany	Niedersachsen	Springe (Wisentgehege und Falkenhof)	9,609754	52,187767	breeding group LC; faecal pat=Springe_full 017/Springe 094; single swab in InhibitEX; fresh	X190293	20190218
	y	European bison	dung	20190206	Springe 094	Germany	Niedersachsen	Springe (Wisentgehege und Falkenhof)	9,609754	52,187767	breeding group LC; faecal pat=Springe_full 017/Springe 055; single swab in InhibitEX; fresh	X190294	20190218
	y	European bison	dung	20190206	Springe 021	Germany	Niedersachsen	Springe (Wisentgehege und Falkenhof)	9,609754	52,187767	breeding group LC; faecal pat=Springe_full 018/Springe 071; single swab in InhibitEX; fresh	X190295	20190218
	y	European bison	dung	20190206	Springe 071	Germany	Niedersachsen	Springe (Wisentgehege und Falkenhof)	9,609754	52,187767	breeding group LC; faecal pat=Springe_full 018/Springe 021; single swab in InhibitEX; fresh	X190296	20190218
	y	European bison	dung	20190206	Springe 066	Germany	Niedersachsen	Springe (Wisentgehege und Falkenhof)	9,609754	52,187767	breeding group LC; faecal pat=Springe_full 020/Springe 076; single swab in InhibitEX; old. small	X190297	20190218
	y	European bison	dung	20190206	Springe 076	Germany	Niedersachsen	Springe (Wisentgehege und Falkenhof)	9,609754	52,187767	breeding group LC; faecal pat=Springe_full 020/Springe 066; single swab in InhibitEX; old. small	X190298	20190218
	y	European bison	dung	20190206	Springe 005	Germany	Niedersachsen	Springe (Wisentgehege und Falkenhof)	9,609754	52,187767	breeding group LC; faecal pat=Springe_full 021/Springe 041; single swab in InhibitEX; fresh	X190299	20190218
	y	European bison	dung	20190206	Springe 041	Germany	Niedersachsen	Springe (Wisentgehege und Falkenhof)	9,609754	52,187767	breeding group LC; faecal pat=Springe_full 021/Springe 005; single swab in InhibitEX; fresh	X190300	20190218
	y	European bison	dung	20190206	Springe 006	Germany	Niedersachsen	Springe (Wisentgehege und Falkenhof)	9,609754	52,187767	breeding group LC; faecal pat=Springe_full 025/Springe 089; single swab in InhibitEX; partly frozen. small. calf?	X190301	20190218
	y	European bison	dung	20190206	Springe 089	Germany	Niedersachsen	Springe (Wisentgehege und Falkenhof)	9,609754	52,187767	breeding group LC; faecal pat=Springe_full 025/Springe 006; single swab in InhibitEX; partly frozen. small. calf?	X190302	20190218
	y	European bison	dung	20190206	Springe 035	Germany	Niedersachsen	Springe (Wisentgehege und Falkenhof)	9,609754	52,187767	breeding group LC; faecal pat=Springe_full 026/Springe 036; single swab in InhibitEX; fresh	X190303	20190218
	y	European bison	dung	20190206	Springe 036	Germany	Niedersachsen	Springe (Wisentgehege und Falkenhof)	9,609754	52,187767	breeding group LC; faecal pat=Springe_full 026/Springe 035; single swab in InhibitEX; fresh	X190304	20190218
	y	European bison	dung	20190206	Springe 015	Germany	Niedersachsen	Springe (Wisentgehege und Falkenhof)	9,609754	52,187767	breeding group LC; faecal pat=Springe_full 029/Springe 083; single swab in InhibitEX; fresh	X190305	20190218
	y	European bison	dung	20190206	Springe 083	Germany	Niedersachsen	Springe (Wisentgehege und Falkenhof)	9,609754	52,187767	breeding group LC; faecal pat=Springe_full 029/Springe 015; single swab in InhibitEX; fresh	X190306	20190218
	y	European bison	dung	20190206	Springe 008	Germany	Niedersachsen	Springe (Wisentgehege und Falkenhof)	9,609754	52,187767	breeding group LC; faecal pat=Springe_full 030/Springe 027; single swab in InhibitEX; fresh	X190307	20190218
	y	European bison	dung	20190206	Springe 027	Germany	Niedersachsen	Springe (Wisentgehege und Falkenhof)	9,609754	52,187767	breeding group LC; faecal pat=Springe_full 030/Springe 008; single swab in InhibitEX; fresh	X190308	20190218
	y	European bison	dung	20190206	Springe 004	Germany	Niedersachsen	Springe (Wisentgehege und Falkenhof)	9,609754	52,187767	breeding group LC; faecal pat=Springe_full 033/Springe 038; single swab in InhibitEX; partly frozen	X190309	20190218
	y	European bison	dung	20190206	Springe 038	Germany	Niedersachsen	Springe (Wisentgehege und Falkenhof)	9,609754	52,187767	breeding group LC; faecal pat=Springe_full 033/Springe 004; single swab in InhibitEX; partly frozen	X190310	20190218
	y	European bison	dung	20190206	Springe 016	Germany	Niedersachsen	Springe (Wisentgehege und Falkenhof)	9,609754	52,187767	breeding group LC; faecal pat=Springe_full 038/Springe 058; single swab in InhibitEX; fresh. small. slimy	X190311	20190218
	y	European bison	dung	20190206	Springe 058	Germany	Niedersachsen	Springe (Wisentgehege und Falkenhof)	9,609754	52,187767	breeding group LC; faecal pat=Springe_full 038/Springe 016; single swab in InhibitEX; fresh. small. slimy	X190312	20190218
	y	European bison	dung	20190206	Springe 012	Germany	Niedersachsen	Springe (Wisentgehege und Falkenhof)	9,609754	52,187767	breeding group LC; faecal pat=Springe_full 039/Springe 062; single swab in InhibitEX; fresh. thin	X190313	20190218
	y	European bison	dung	20190206	Springe 062	Germany	Niedersachsen	Springe (Wisentgehege und Falkenhof)	9,609754	52,187767	breeding group LC; faecal pat=Springe_full 039/Springe 012; single swab in InhibitEX; fresh. thin	X190314	20190218
	y	European bison	dung	20190206	Springe 039	Germany	Niedersachsen	Springe (Wisentgehege und Falkenhof)	9,609754	52,187767	breeding group LC; faecal pat=Springe_full 044/Springe 077; single swab in InhibitEX; fresh	X190315	20190218
	y	European bison	dung	20190206	Springe 077	Germany	Niedersachsen	Springe (Wisentgehege und Falkenhof)	9,609754	52,187767	breeding group LC; faecal pat=Springe_full 044/Springe 039; single swab in InhibitEX; fresh	X190316	20190218
y	y	European bison	dung	20190207	Springe 018	Germany	Niedersachsen	Springe (Wisentgehege und Falkenhof)	9,606581	52,179695	breeding group LL; faecal pat=Springe_full 009; single swab in InhibitEX; old	X190317	20190218
y	y	European bison	dung	20190207	Springe 046	Germany	Niedersachsen	Springe (Wisentgehege und Falkenhof)	9,606581	52,179695	breeding group LL; faecal pat=Springe_full 011; single swab in InhibitEX; fresh	X190318	20190218
	y	European bison	dung	20190207	Springe 032	Germany	Niedersachsen	Springe (Wisentgehege und Falkenhof)	9,606581	52,179695	breeding group LL; faecal pat=Springe_full 012; single swab in InhibitEX; fresh	X190319	20190218
	y	European bison	dung	20190207	Springe 044	Germany	Niedersachsen	Springe (Wisentgehege und Falkenhof)	9,606581	52,179695	breeding group LL; faecal pat=Springe_full 015; single swab in InhibitEX; fresh	X190320	20190218
	y	European bison	dung	20190207	Springe 048	Germany	Niedersachsen	Springe (Wisentgehege und Falkenhof)	9,606581	52,179695	breeding group LL; faecal pat=Springe_full 019; single swab in InhibitEX; fresh	X190321	20190218
	y	European bison	dung	20190207	Springe 054	Germany	Niedersachsen	Springe (Wisentgehege und Falkenhof)	9,606581	52,179695	breeding group LL; faecal pat=Springe_full 022; single swab in InhibitEX; old	X190322	20190218
	y	European bison	dung	20190207	Springe 060	Germany	Niedersachsen	Springe (Wisentgehege und Falkenhof)	9,606581	52,179695	breeding group LL; faecal pat=Springe_full 023; single swab in InhibitEX; fresh	X190323	20190218
	y	European bison	dung	20190207	Springe 002	Germany	Niedersachsen	Springe (Wisentgehege und Falkenhof)	9,606581	52,179695	breeding group LL; faecal pat=Springe_full 027; single swab in InhibitEX; fresh	X190324	20190218
	y	European bison	dung	20190207	Springe 065	Germany	Niedersachsen	Springe (Wisentgehege und Falkenhof)	9,606581	52,179695	breeding group LL; faecal pat=Springe_full 031; single swab in InhibitEX; fest. fresh?	X190325	20190218
	y	European bison	dung	20190207	Springe 029	Germany	Niedersachsen	Springe (Wisentgehege und Falkenhof)	9,606581	52,179695	breeding group LL; faecal pat=Springe_full 032; single swab in InhibitEX; fresh	X190326	20190218
	y	European bison	dung	20190207	Springe 069	Germany	Niedersachsen	Springe (Wisentgehege und Falkenhof)	9,606581	52,179695	breeding group LL; faecal pat=Springe_full 034; single swab in InhibitEX; fresh	X190327	20190218
	y	European bison	dung	20190207	Springe 003	Germany	Niedersachsen	Springe (Wisentgehege und Falkenhof)	9,606581	52,179695	breeding group LL; faecal pat=Springe_full 035; single swab in InhibitEX; fresh	X190328	20190218
	y	European bison	dung	20190207	Springe 001	Germany	Niedersachsen	Springe (Wisentgehege und Falkenhof)	9,606581	52,179695	breeding group LL; no further sample from this faecal pat; single swab in InhibitEX; fresh	X190329	20190218
	y	European bison	dung	20190207	Springe 040	Germany	Niedersachsen	Springe (Wisentgehege und Falkenhof)	9,606581	52,179695	breeding group LL; no further sample from this faecal pat; single swab in InhibitEX; fresh	X190330	20190218
y	y	European bison	saliva	20190204	Duisburg_bag 002	Germany	Nordrhein-Westfalen	Duisburg (Zoo)	6,806610	51,435680	Dunewa 0.1 LL; EBPB# 13849; 2 swabs	X190331	20190218
	y	European bison	hair	20190204	Duisburg_bag 003	Germany	Nordrhein-Westfalen	Duisburg (Zoo)	6,806610	51,435680	Dunewa 0.1 LL; EBPB# 13849	X190332	20190218
y	y	European bison	hair	20190204	Duisburg_bag 007	Germany	Nordrhein-Westfalen	Duisburg (Zoo)	6,806610	51,435680	Pogoda II 0.1 LL; EBPB# 9901	X190333	20190218
	y	European bison	dung	20190204	Duisburg 016	Germany	Nordrhein-Westfalen	Duisburg (Zoo)	6,806610	51,435680	Pogoda II 0.1 LL; EBPB# 9901; faecal pat=Duisburg 017/018; single swab in InhibitEX; fresh	X190334	20190218
	y	European bison	dung	20190204	Duisburg 017	Germany	Nordrhein-Westfalen	Duisburg (Zoo)	6,806610	51,435680	Pogoda II 0.1 LL; EBPB# 9901; faecal pat=Duisburg 016/18; single swab in InhibitEX; fresh	X190335	20190218
	y	European bison	dung	20190204	Duisburg 018	Germany	Nordrhein-Westfalen	Duisburg (Zoo)	6,806610	51,435680	Pogoda II 0.1 LL; EBPB# 9901; faecal pat=Duisburg 016/17; single swab in InhibitEX; fresh	X190336	20190218
	y	European bison	dung	20190204	Duisburg 013	Germany	Nordrhein-Westfalen	Duisburg (Zoo)	6,806610	51,435680	Dunewa 0.1 LL; EBPB# 9901; faecal pat=Duisburg 014/15; single swab in InhibitEX; fresh	X190337	20190218
	y	European bison	dung	20190204	Duisburg 014	Germany	Nordrhein-Westfalen	Duisburg (Zoo)	6,806610	51,435680	Dunewa 0.1 LL; EBPB# 9901; faecal pat=Duisburg 013/15; single swab in InhibitEX; fresh	X190338	20190218
	y	European bison	dung	20190204	Duisburg 015	Germany	Nordrhein-Westfalen	Duisburg (Zoo)	6,806610	51,435680	Dunewa 0.1 LL; EBPB# 9901; faecal pat=Duisburg 013/14; single swab in InhibitEX; fresh	X190339	20190218
	y	European bison	dung	20190204	Lelystad_full 001	Netherlands	Flevoland	Lelystad (Natuurpark)	5,545554	52,486851	LL; faecal pat=Lelystad 001; full sample in EtOH; fresh	X190340	20190218
	y	European bison	dung	20190204	Lelystad_full 002	Netherlands	Flevoland	Lelystad (Natuurpark)	5,545554	52,486851	LL; faecal pat=Lelystad 002; full sample in EtOH; fresh	X190341	20190218
	y	European bison	dung	20190204	Lelystad_full 003	Netherlands	Flevoland	Lelystad (Natuurpark)	5,545554	52,486851	LL; faecal pat=Lelystad 003; full sample in EtOH; fresh	X190342	20190218
	y	European bison	dung	20190204	Lelystad_full 004	Netherlands	Flevoland	Lelystad (Natuurpark)	5,545554	52,486851	LL; faecal pat=Lelystad 004; full sample in EtOH; fresh	X190343	20190218
	y	European bison	dung	20190204	Lelystad_full 005	Netherlands	Flevoland	Lelystad (Natuurpark)	5,545554	52,486851	LL; faecal pat=Lelystad 005; full sample in EtOH; fresh	X190344	20190218
	y	European bison	dung	20190204	Lelystad_full 006	Netherlands	Flevoland	Lelystad (Natuurpark)	5,545554	52,486851	LL; faecal pat=Lelystad 006; full sample in EtOH; fresh	X190345	20190218
	y	European bison	dung	20190204	Lelystad_full 007	Netherlands	Flevoland	Lelystad (Natuurpark)	5,545554	52,486851	LL; faecal pat=Lelystad 007; full sample in EtOH; fresh	X190346	20190218
	y	European bison	dung	20190204	Lelystad_full 008	Netherlands	Flevoland	Lelystad (Natuurpark)	5,545554	52,486851	LL; faecal pat=Lelystad 008; full sample in EtOH; fresh	X190347	20190218
	y	European bison	dung	20190204	Lelystad_full 009	Netherlands	Flevoland	Lelystad (Natuurpark)	5,545554	52,486851	LL; faecal pat=Lelystad 009; full sample in EtOH; fresh	X190348	20190218
	y	European bison	dung	20190204	Lelystad_full 010	Netherlands	Flevoland	Lelystad (Natuurpark)	5,545554	52,486851	LL; faecal pat=Lelystad 010; full sample in EtOH; fresh	X190349	20190218
	y	European bison	dung	20190204	Lelystad_full 011	Netherlands	Flevoland	Lelystad (Natuurpark)	5,545554	52,486851	LL; faecal pat=Lelystad 011; full sample in EtOH; fresh	X190350	20190218
	y	European bison	dung	20190204	Lelystad_full 012	Netherlands	Flevoland	Lelystad (Natuurpark)	5,545554	52,486851	LL; faecal pat=Lelystad 012; full sample in EtOH; fresh	X190351	20190218
	y	European bison	dung	20190204	Lelystad_full 013	Netherlands	Flevoland	Lelystad (Natuurpark)	5,545554	52,486851	LL; faecal pat=Lelystad 013; full sample in EtOH; fresh	X190352	20190218
	y	European bison	dung	20190204	Lelystad_full 014	Netherlands	Flevoland	Lelystad (Natuurpark)	5,545554	52,486851	LL; faecal pat=Lelystad 014; full sample in EtOH; fresh	X190353	20190218
	y	European bison	dung	20190204	Lelystad_full 015	Netherlands	Flevoland	Lelystad (Natuurpark)	5,545554	52,486851	LL; faecal pat=Lelystad 015; full sample in EtOH; fresh	X190354	20190218
	y	European bison	dung	20190204	Lelystad_full 016	Netherlands	Flevoland	Lelystad (Natuurpark)	5,545554	52,486851	LL; faecal pat=Lelystad 016; full sample in EtOH; fresh	X190355	20190218
	y	European bison	dung	20190204	Lelystad_full 017	Netherlands	Flevoland	Lelystad (Natuurpark)	5,545554	52,486851	LL; faecal pat=Lelystad 017; full sample in EtOH; fresh	X190356	20190218
	y	European bison	dung	20190204	Lelystad_full 018	Netherlands	Flevoland	Lelystad (Natuurpark)	5,545554	52,486851	LL; faecal pat=Lelystad 018; full sample in EtOH; fresh	X190357	20190218
	y	European bison	dung	20190204	Lelystad_full 019	Netherlands	Flevoland	Lelystad (Natuurpark)	5,545554	52,486851	LL; faecal pat=Lelystad 019; full sample in EtOH; fresh	X190358	20190218
	y	European bison	dung	20190204	Lelystad_full 020	Netherlands	Flevoland	Lelystad (Natuurpark)	5,545554	52,486851	LL; faecal pat=Lelystad 020; full sample in EtOH; fresh	X190359	20190218
	y	European bison	dung	20190204	Lelystad_full 021	Netherlands	Flevoland	Lelystad (Natuurpark)	5,545554	52,486851	LL; faecal pat=Lelystad 021; full sample in EtOH; fresh	X190360	20190218
	y	European bison	dung	20190204	Lelystad_full 022	Netherlands	Flevoland	Lelystad (Natuurpark)	5,545554	52,486851	LL; faecal pat=Lelystad 022; full sample in EtOH; fresh	X190361	20190218
	y	European bison	dung	20190204	Lelystad_full 023	Netherlands	Flevoland	Lelystad (Natuurpark)	5,545554	52,486851	LL; faecal pat=Lelystad 023; full sample in EtOH; fresh	X190362	20190218
	y	European bison	dung	20190204	Lelystad_full 024	Netherlands	Flevoland	Lelystad (Natuurpark)	5,545554	52,486851	LL; faecal pat=Lelystad 024; full sample in EtOH; fresh	X190363	20190218
	y	European bison	dung	20190204	Lelystad_full 025	Netherlands	Flevoland	Lelystad (Natuurpark)	5,545554	52,486851	LL; faecal pat=Lelystad 025; full sample in EtOH; fresh	X190364	20190218
	y	European bison	dung	20190204	Lelystad 001	Netherlands	Flevoland	Lelystad (Natuurpark)	5,545554	52,486851	LL; faecal pat=Lelystad_full 001; single swab in InhibitEX; fresh	X190365	20190218
	y	European bison	dung	20190204	Lelystad 002	Netherlands	Flevoland	Lelystad (Natuurpark)	5,545554	52,486851	LL; faecal pat=Lelystad_full 002; single swab in InhibitEX; fresh	X190366	20190218
	y	European bison	dung	20190204	Lelystad 003	Netherlands	Flevoland	Lelystad (Natuurpark)	5,545554	52,486851	LL; faecal pat=Lelystad_full 003; single swab in InhibitEX; fresh	X190367	20190218
	y	European bison	dung	20190204	Lelystad 004	Netherlands	Flevoland	Lelystad (Natuurpark)	5,545554	52,486851	LL; faecal pat=Lelystad_full 004; single swab in InhibitEX; fresh	X190368	20190218
	y	European bison	dung	20190204	Lelystad 005	Netherlands	Flevoland	Lelystad (Natuurpark)	5,545554	52,486851	LL; faecal pat=Lelystad_full 005; single swab in InhibitEX; fresh	X190369	20190218
	y	European bison	dung	20190204	Lelystad 006	Netherlands	Flevoland	Lelystad (Natuurpark)	5,545554	52,486851	LL; faecal pat=Lelystad_full 006; single swab in InhibitEX; fresh	X190370	20190218
	y	European bison	dung	20190204	Lelystad 007	Netherlands	Flevoland	Lelystad (Natuurpark)	5,545554	52,486851	LL; faecal pat=Lelystad_full 007; single swab in InhibitEX; fresh	X190371	20190218
	y	European bison	dung	20190204	Lelystad 008	Netherlands	Flevoland	Lelystad (Natuurpark)	5,545554	52,486851	LL; faecal pat=Lelystad_full 008; single swab in InhibitEX; fresh	X190372	20190218
	y	European bison	dung	20190204	Lelystad 009	Netherlands	Flevoland	Lelystad (Natuurpark)	5,545554	52,486851	LL; faecal pat=Lelystad_full 009; single swab in InhibitEX; fresh	X190373	20190218
	y	European bison	dung	20190204	Lelystad 010	Netherlands	Flevoland	Lelystad (Natuurpark)	5,545554	52,486851	LL; faecal pat=Lelystad_full 010; single swab in InhibitEX; fresh	X190374	20190218
	y	European bison	dung	20190204	Lelystad 011	Netherlands	Flevoland	Lelystad (Natuurpark)	5,545554	52,486851	LL; faecal pat=Lelystad_full 011; single swab in InhibitEX; fresh	X190375	20190218
	y	European bison	dung	20190204	Lelystad 012	Netherlands	Flevoland	Lelystad (Natuurpark)	5,545554	52,486851	LL; faecal pat=Lelystad_full 012; single swab in InhibitEX; fresh	X190376	20190218
	y	European bison	dung	20190204	Lelystad 013	Netherlands	Flevoland	Lelystad (Natuurpark)	5,545554	52,486851	LL; faecal pat=Lelystad_full 013; single swab in InhibitEX; fresh	X190377	20190218
	y	European bison	dung	20190204	Lelystad 014	Netherlands	Flevoland	Lelystad (Natuurpark)	5,545554	52,486851	LL; faecal pat=Lelystad_full 014; single swab in InhibitEX; fresh	X190378	20190218
	y	European bison	dung	20190204	Lelystad 015	Netherlands	Flevoland	Lelystad (Natuurpark)	5,545554	52,486851	LL; faecal pat=Lelystad_full 015; single swab in InhibitEX; fresh	X190379	20190218
	y	European bison	dung	20190204	Lelystad 016	Netherlands	Flevoland	Lelystad (Natuurpark)	5,545554	52,486851	LL; faecal pat=Lelystad_full 016; single swab in InhibitEX; fresh	X190380	20190218
	y	European bison	dung	20190204	Lelystad 017	Netherlands	Flevoland	Lelystad (Natuurpark)	5,545554	52,486851	LL; faecal pat=Lelystad_full 017; single swab in InhibitEX; fresh	X190381	20190218
	y	European bison	dung	20190204	Lelystad 018	Netherlands	Flevoland	Lelystad (Natuurpark)	5,545554	52,486851	LL; faecal pat=Lelystad_full 018; single swab in InhibitEX; fresh	X190382	20190218
	y	European bison	dung	20190204	Lelystad 019	Netherlands	Flevoland	Lelystad (Natuurpark)	5,545554	52,486851	LL; faecal pat=Lelystad_full 019; single swab in InhibitEX; fresh	X190383	20190218
	y	European bison	dung	20190204	Lelystad 020	Netherlands	Flevoland	Lelystad (Natuurpark)	5,545554	52,486851	LL; faecal pat=Lelystad_full 020; single swab in InhibitEX; fresh	X190384	20190218
	y	European bison	dung	20190204	Lelystad 021	Netherlands	Flevoland	Lelystad (Natuurpark)	5,545554	52,486851	LL; faecal pat=Lelystad_full 021; single swab in InhibitEX; fresh	X190385	20190218
	y	European bison	dung	20190204	Lelystad 022	Netherlands	Flevoland	Lelystad (Natuurpark)	5,545554	52,486851	LL; faecal pat=Lelystad_full 022; single swab in InhibitEX; fresh	X190386	20190218
	y	European bison	dung	20190204	Lelystad 023	Netherlands	Flevoland	Lelystad (Natuurpark)	5,545554	52,486851	LL; faecal pat=Lelystad_full 023; single swab in InhibitEX; fresh	X190387	20190218
	y	European bison	dung	20190204	Lelystad 024	Netherlands	Flevoland	Lelystad (Natuurpark)	5,545554	52,486851	LL; faecal pat=Lelystad_full 024; single swab in InhibitEX; fresh	X190388	20190218
	y	European bison	dung	20190204	Lelystad 025	Netherlands	Flevoland	Lelystad (Natuurpark)	5,545554	52,486851	LL; faecal pat=Lelystad_full 025; single swab in InhibitEX; fresh	X190389	20190218
	y	European bison	urinee	20190205	BB_WisentWelt_20190205	Germany	Nordrhein-Westfalen	Bad Berleburg (Wisent-Wildnis am Rothaarsteig)	8,264819	51,090279	Quelle 0.1 LC; EBPB# 12045; 2 swabs from snow; fresh	X190390	20190218
	y	European bison	urinee	20190205	FLOQswab_Quelle	Germany	Nordrhein-Westfalen	Bad Berleburg (Wisent-Wildnis am Rothaarsteig)	8,264819	51,090279	Quelle 0.1 LC; EBPB# 12045; from snow; fresh	X190391	20190218
	y	European bison	urinee	20190206	FLOQswab_Horno_I	Germany	Nordrhein-Westfalen	Bad Berleburg (Wisent-Wildnis am Rothaarsteig)	8,264819	51,090279	Horno/Hormo 1.0 LC; EBPB# 11338; from snow	X190392	20190218
	y	European bison	urinee	20190206	FLOQswab_Horno_II	Germany	Nordrhein-Westfalen	Bad Berleburg (Wisent-Wildnis am Rothaarsteig)	8,264819	51,090279	Horno/Hormo 1.0 LC; EBPB# 11338; from snow	X190393	20190218
	y	European bison	dung	20190205	BB_WisentWelt1_20190205	Germany	Nordrhein-Westfalen	Bad Berleburg (Wisent-Wildnis am Rothaarsteig)	8,265609	51,092319	free-roaming herd LC; full sample in EtOH; fresh	X190394	20190218
	y	European bison	dung	20190205	BB_WisentWelt2_20190205	Germany	Nordrhein-Westfalen	Bad Berleburg (Wisent-Wildnis am Rothaarsteig)	8,265609	51,092319	free-roaming herd LC; full sample in EtOH; several days old	X190395	20190218
	y	European bison	dung	20190205	BB_WisentWelt3_20190205	Germany	Nordrhein-Westfalen	Bad Berleburg (Wisent-Wildnis am Rothaarsteig)	8,265609	51,092319	free-roaming herd LC; full sample in EtOH; 0-1 day old	X190396	20190218
	y	European bison	dung	20190205	BB_WisentWelt4_20190205	Germany	Nordrhein-Westfalen	Bad Berleburg (Wisent-Wildnis am Rothaarsteig)	8,265609	51,092319	free-roaming herd LC; full sample in EtOH; 1 day old	X190397	20190218
	y	European bison	dung	20190205	BB_WisentWelt5_20190205	Germany	Nordrhein-Westfalen	Bad Berleburg (Wisent-Wildnis am Rothaarsteig)	8,265609	51,092319	free-roaming herd LC; full sample in EtOH; 1 day old	X190398	20190218
y	y	European bison	dung	20190205	BB_WisentWelt6_20190205	Germany	Nordrhein-Westfalen	Bad Berleburg (Wisent-Wildnis am Rothaarsteig)	8,265609	51,092319	free-roaming herd LC; full sample in EtOH; 0-1 day old	X190399	20190218
	y	European bison	dung	20190205	BB_WisentWelt7_20190205	Germany	Nordrhein-Westfalen	Bad Berleburg (Wisent-Wildnis am Rothaarsteig)	8,265609	51,092319	free-roaming herd LC; full sample in EtOH; several days old	X190400	20190218
	y	European bison	dung	20190205	BB_WisentWelt8_20190205	Germany	Nordrhein-Westfalen	Bad Berleburg (Wisent-Wildnis am Rothaarsteig)	8,265609	51,092319	free-roaming herd LC; full sample in EtOH (EtOH added after shippment!); 1 day old	X190401	20190218
	y	European bison	dung	20190205	BB_WisentWelt9_20190205	Germany	Nordrhein-Westfalen	Bad Berleburg (Wisent-Wildnis am Rothaarsteig)	8,265609	51,092319	free-roaming herd LC; full sample in EtOH (EtOH added after shippment!); 1 day old	X190402	20190218
	y	European bison	dung	20190205	BB_WisentWelt10_20190205	Germany	Nordrhein-Westfalen	Bad Berleburg (Wisent-Wildnis am Rothaarsteig)	8,265609	51,092319	free-roaming herd LC; full sample in EtOH (EtOH added after shippment!); fresh	X190403	20190218
y	y	European bison	saliva	20190212	Duisburg_bag 001	Germany	Nordrhein-Westfalen	Duisburg (Zoo)	6,806610	51,435680	Durabella 0.1 LL; EBPB# 12809; 2 swabs	X190404	20190215
	y	European bison	hair	20190212	Duisburg_bag 005	Germany	Nordrhein-Westfalen	Duisburg (Zoo)	6,806610	51,435680	Durabella 0.1 LL; EBPB# 12809	X190405	20190215
y	y	European bison	saliva	20190212	Duisburg_bag 009	Germany	Nordrhein-Westfalen	Duisburg (Zoo)	6,806610	51,435680	Dulina 0.1 LL; EBPB# 12644; 2 swabs	X190406	20190215
	y	European bison	hair	20190212	Duisburg_bag 010	Germany	Nordrhein-Westfalen	Duisburg (Zoo)	6,806610	51,435680	Dulina 0.1 LL; EBPB# 12644	X190407	20190215
	y	European bison	dung	20190219	Gera_full 001	Germany	Thüringen	Gera (Tierpark)	12,058579	50,864735	Thamia/Thamina 0.1 LL; EBPB# 13764; faecal pat=Gera 001/002/003; full sample in EtOH; fresh	X190410	20190220
y	y	European bison	dung	20190219	Gera_full 002	Germany	Thüringen	Gera (Tierpark)	12,058579	50,864735	Poziomeczka 0.1 LL; EBPB# 10979; faecal pat=Gera 004/005/006; full sample in EtOH; fresh	X190411	20190220
y	y	European bison	dung	20190219	Gera 001	Germany	Thüringen	Gera (Tierpark)	12,058579	50,864735	Thamia/Thamina 0.1 LL; EBPB# 13764; faecal pat=Gera_full 001/Gera 002/003; single swab in InhibitEX; fresh	X190417	20190220
	y	European bison	dung	20190219	Gera 002	Germany	Thüringen	Gera (Tierpark)	12,058579	50,864735	Thamia/Thamina 0.1 LL; EBPB# 13764; faecal pat=Gera_full 001/Gera 001/003; single swab in InhibitEX; fresh	X190418	20190220
	y	European bison	dung	20190219	Gera 003	Germany	Thüringen	Gera (Tierpark)	12,058579	50,864735	Thamia/Thamina 0.1 LL; EBPB# 13764; faecal pat=Gera_full 001/Gera 001/002; single swab in InhibitEX; fresh	X190419	20190220
	y	European bison	dung	20190219	Gera 004	Germany	Thüringen	Gera (Tierpark)	12,058579	50,864735	Poziomeczka 0.1 LL; EBPB# 10979; faecal pat=Gera_full 002/Gera 005/006; single swab in InhibitEX; fresh	X190420	20190220
	y	European bison	dung	20190219	Gera 005	Germany	Thüringen	Gera (Tierpark)	12,058579	50,864735	Poziomeczka 0.1 LL; EBPB# 10979; faecal pat=Gera_full 002/Gera 004/006; single swab in InhibitEX; fresh	X190421	20190220
	y	European bison	dung	20190219	Gera 006	Germany	Thüringen	Gera (Tierpark)	12,058579	50,864735	Poziomeczka 0.1 LL; EBPB# 10979; faecal pat=Gera_full 002/Gera 004/005; single swab in InhibitEX; fresh	X190422	20190220
	y	European bison	saliva	20190219	Gera_bag 001	Germany	Thüringen	Gera (Tierpark)	12,058579	50,864735	Poziomeczka 0.1 LL; EBPB# 10979; single swab (saliva/nostral)	X190438	20190220
	y	European bison	urinee	20190219	Gera_bag 002	Germany	Thüringen	Gera (Tierpark)	12,058579	50,864735	Thamia/Thamina 0.1 LL; EBPB# 13764; single swab from floor	X190439	20190220
y	y	European bison	nasal secretion	20190220	Bernburg_bag 006	Germany	Sachsen-Anhalt	Bernburg (Tiergarten)	11,726906	51,792709	Bätsy 0.1 LC; EBPB# 11939; single swab was dry (after nasal swabbing)	X190466	20190221
	y	European bison	hair	20190220	Bernburg_bag 008	Germany	Sachsen-Anhalt	Bernburg (Tiergarten)	11,726906	51,792709	Bätsy 0.1 LC; EBPB# 11939; from upper nostral	X190467	20190221
	y	European bison	nasal secretion	20190220	Bernburg_bag 009	Germany	Sachsen-Anhalt	Bernburg (Tiergarten)	11,726906	51,792709	Bägum 0.1 LC; EBPB# 11869; single swab was dry (after nasal swabbing)	X190468	20190221
y	y	European bison	nasal secretion	20190220	Bernburg_bag 010	Germany	Sachsen-Anhalt	Bernburg (Tiergarten)	11,726906	51,792709	Cvigo 1.0 LC; EBPB# 12589; single swab was dry (after nasal swabbing)	X190469	20190221
y	y	European bison	dung	20190215	Zoo Berlin_full 003	Germany	Berlin	Berlin (Zoologischer Garten)	13,338591	52,508198	Spretan 1.0 LC; EBPB# 11042; full sample in EtOH; fresh	X190471	20190225
	y	European bison	dung	20190215	Zoo Berlin_full 016	Germany	Berlin	Berlin (Zoologischer Garten)	13,338591	52,508198	Belinda 0.1 LC; EBPB# 9932; full sample in EtOH; fresh	X190472	20190225
	y	European bison	dung	20190215	Zoo Berlin 010	Germany	Berlin	Berlin (Zoologischer Garten)	13,338591	52,508198	Spretan 1.0 LC; EBPB# 11042; single swab in InhibitEX; fresh	X190506	20190225
	y	European bison	dung	20190215	Zoo Berlin 011	Germany	Berlin	Berlin (Zoologischer Garten)	13,338591	52,508198	Spretan 1.0 LC; EBPB# 11042; single swab in InhibitEX; fresh	X190507	20190225
	y	European bison	dung	20190215	Zoo Berlin 012	Germany	Berlin	Berlin (Zoologischer Garten)	13,338591	52,508198	Spretan 1.0 LC; EBPB# 11042; single swab in InhibitEX; fresh	X190508	20190225
	y	European bison	dung	20190215	Zoo Berlin 043	Germany	Berlin	Berlin (Zoologischer Garten)	13,338591	52,508198	Belinda 0.1 LC; EBPB# 9932; single swab in InhibitEX; fresh	X190539	20190225
	y	European bison	dung	20190215	Zoo Berlin 044	Germany	Berlin	Berlin (Zoologischer Garten)	13,338591	52,508198	Belinda 0.1 LC; EBPB# 9932; single swab in InhibitEX; fresh	X190540	20190225
	y	European bison	dung	20190215	Zoo Berlin 045	Germany	Berlin	Berlin (Zoologischer Garten)	13,338591	52,508198	Belinda 0.1 LC; EBPB# 9932; single swab in InhibitEX; fresh	X190541	20190225
	y	European bison	saliva	20190215	Zoo Berlin_bag 011	Germany	Berlin	Berlin (Zoologischer Garten)	13,338591	52,508198	Belinda 0.1 LC; EBPB# 9932; single swab	X190547	20190225
	y	European bison	saliva	20190215	Zoo Berlin_bag 023	Germany	Berlin	Berlin (Zoologischer Garten)	13,338591	52,508198	Spretan 1.0 LC; EBPB# 11042; single swab	X190548	20190225
	y	European bison	dung	20190219	Duisburg_full 005	Germany	Nordrhein-Westfalen	Duisburg (Zoo)	6,806610	51,435680	Polipka 0.1 LL; EBPB# 10380; full sample in EtOH; fresh	X190574	20190225
y	y	European bison	saliva	20190219	Duisburg_bag 008	Germany	Nordrhein-Westfalen	Duisburg (Zoo)	6,806610	51,435680	Plucik 1.0 LL; EBPB# 9763; 2 swabs	X190576	20190225
	y	European bison	hair	20190219	Duisburg hair_1	Germany	Nordrhein-Westfalen	Duisburg (Zoo)	6,806610	51,435680	Plucik 1.0 LL; EBPB# 9763; in zip-lock plastic bag/filter paper. silica gel added afterwards	X190577	20190225
y	y	European bison	hair	20190219	Duisburg hair_2	Germany	Nordrhein-Westfalen	Duisburg (Zoo)	6,806610	51,435680	Polipka 0.1 LL; EBPB# 10380; in zip-lock plastic bag/filter paper. silica gel added afterwards	X190578	20190225
	y	European bison	dung	20190219	Duisburg 010	Germany	Nordrhein-Westfalen	Duisburg (Zoo)	6,806610	51,435680	Polipka 0.1 LL; EBPB# 10380; single swab in InhibitEX; fresh	X190579	20190225
	y	European bison	dung	20190219	Duisburg 011	Germany	Nordrhein-Westfalen	Duisburg (Zoo)	6,806610	51,435680	Polipka 0.1 LL; EBPB# 10380; single swab in InhibitEX; fresh	X190580	20190225
	y	European bison	dung	20190219	Duisburg 012	Germany	Nordrhein-Westfalen	Duisburg (Zoo)	6,806610	51,435680	Polipka 0.1 LL; EBPB# 10380; single swab in InhibitEX; fresh	X190581	20190225
y	y	European bison	tissue	20190220	Rostock_full 001	Germany	Mecklenburg-Vorpommern	Rostock (Zoo)	12,086130	54,076637	Waleria 0.1 LC; EBPB# 13870; punched out ear tissue in EtOH	X190582	20190304
y	y	European bison	tissue	20190220	Rostock_full 004	Germany	Mecklenburg-Vorpommern	Rostock (Zoo)	12,086130	54,076637	Warda 0.1 LC; EBPB# 13871; punched out ear tissue in EtOH	X190583	20190304
	y	European bison	dung	20190220	Rostock_full 002	Germany	Mecklenburg-Vorpommern	Rostock (Zoo)	12,086130	54,076637	Warda 0.1 LC; EBPB# 13871; full sample in EtOH; fresh	X190584	20190304
	y	European bison	dung	20190220	Rostock_full 003	Germany	Mecklenburg-Vorpommern	Rostock (Zoo)	12,086130	54,076637	Waleria 0.1 LC; EBPB# 13870; full sample in EtOH; fresh	X190585	20190304
	y	European bison	dung	20190220	Rostock 001	Germany	Mecklenburg-Vorpommern	Rostock (Zoo)	12,086130	54,076637	Waleria 0.1 LC; EBPB# 13870; single swab in InhibitEX; fresh	X190586	20190304
	y	European bison	dung	20190220	Rostock 002	Germany	Mecklenburg-Vorpommern	Rostock (Zoo)	12,086130	54,076637	Waleria 0.1 LC; EBPB# 13870; single swab in InhibitEX; fresh	X190587	20190304
	y	European bison	dung	20190220	Rostock 003	Germany	Mecklenburg-Vorpommern	Rostock (Zoo)	12,086130	54,076637	Waleria 0.1 LC; EBPB# 13870; single swab in InhibitEX; fresh	X190588	20190304
	y	European bison	dung	20190220	Rostock 004	Germany	Mecklenburg-Vorpommern	Rostock (Zoo)	12,086130	54,076637	Warda 0.1 LC; EBPB# 13871; single swab in InhibitEX; fresh	X190589	20190304
	y	European bison	dung	20190220	Rostock 005	Germany	Mecklenburg-Vorpommern	Rostock (Zoo)	12,086130	54,076637	Warda 0.1 LC; EBPB# 13871; single swab in InhibitEX; fresh	X190590	20190304
	y	European bison	dung	20190220	Rostock 006	Germany	Mecklenburg-Vorpommern	Rostock (Zoo)	12,086130	54,076637	Warda 0.1 LC; EBPB# 13871; single swab in InhibitEX; fresh	X190591	20190304
	y	European bison	saliva	20190220	Rostock_bag 001	Germany	Mecklenburg-Vorpommern	Rostock (Zoo)	12,086130	54,076637	Waleria 0.1 LC; EBPB# 13870; 3 swabs	X190592	20190304
	y	European bison	saliva	20190220	Rostock_bag 002	Germany	Mecklenburg-Vorpommern	Rostock (Zoo)	12,086130	54,076637	Warda 0.1 LC; EBPB# 13871; 3 swabs	X190593	20190304
	y	European bison	hair	20190220	Rostock_bag 003	Germany	Mecklenburg-Vorpommern	Rostock (Zoo)	12,086130	54,076637	Warda 0.1 LC; EBPB# 13871	X190594	20190304
	y	European bison	hair	20190220	Rostock_bag 004	Germany	Mecklenburg-Vorpommern	Rostock (Zoo)	12,086130	54,076637	Waleria 0.1 LC; EBPB# 13870	X190595	20190304
y	y	European bison	hair	20190301	Lelystad 001B	Netherlands	Flevoland	Lelystad (Natuurpark)	5,545554	52,486851	NL-135 0.1 LL; EBPB# 12777	X190599	20190307
y	y	European bison	hair	20190301	Lelystad 002B	Netherlands	Flevoland	Lelystad (Natuurpark)	5,545554	52,486851	NL-129 0.1 LL; EBPB# 12703	X190600	20190307
y	y	European bison	hair	20190301	Lelystad 003B	Netherlands	Flevoland	Lelystad (Natuurpark)	5,545554	52,486851	NL-119 0.1 LL; EBPB# 12319	X190601	20190307
y	y	European bison	hair	20190301	Lelystad 004B	Netherlands	Flevoland	Lelystad (Natuurpark)	5,545554	52,486851	NL-70 0.1 LL; EBPB# 10445	X190602	20190307
y	y	European bison	hair	20190301	Lelystad 005B	Netherlands	Flevoland	Lelystad (Natuurpark)	5,545554	52,486851	NL-142 1.0 LL; EBPB# 13640	X190603	20190307
y	y	European bison	hair	20190301	Lelystad 006B	Netherlands	Flevoland	Lelystad (Natuurpark)	5,545554	52,486851	NL-146 1.0 LL; EBPB# 13954	X190604	20190307
y	y	European bison	hair	20190301	Lelystad 007B	Netherlands	Flevoland	Lelystad (Natuurpark)	5,545554	52,486851	Durkan II 1.0 LL; EBPB# 12017	X190605	20190307
y	y	European bison	hair	20190301	Lelystad 008B	Netherlands	Flevoland	Lelystad (Natuurpark)	5,545554	52,486851	NL-154 0.1 Kalb LL; EBPB# 14175	X190606	20190307
y	y	European bison	hair	20190301	Lelystad 009B	Netherlands	Flevoland	Lelystad (Natuurpark)	5,545554	52,486851	NL-134 0.1 LL; EBPB# 12776	X190607	20190307
y	y	European bison	hair	20190301	Lelystad 010B	Netherlands	Flevoland	Lelystad (Natuurpark)	5,545554	52,486851	NL-73 0.1 LL; EBPB# 10448	X190608	20190307
y	y	European bison	hair	20190301	Lelystad 011B	Netherlands	Flevoland	Lelystad (Natuurpark)	5,545554	52,486851	NL-147 1.0 LL; EBPB# 13955	X190609	20190307
y	y	European bison	hair	20190301	Lelystad 012B	Netherlands	Flevoland	Lelystad (Natuurpark)	5,545554	52,486851	NL-117 0.1 LL; EBPB# 12317	X190610	20190307
y	y	European bison	hair	20190301	Lelystad 013B	Netherlands	Flevoland	Lelystad (Natuurpark)	5,545554	52,486851	NL-152 1.0 Kalb LL; EBPB# 14173	X190611	20190307
y	y	European bison	hair	20190301	Lelystad 014B	Netherlands	Flevoland	Lelystad (Natuurpark)	5,545554	52,486851	NL-153 1.0 Kalb LL; EBPB# 14174	X190612	20190307
y	y	European bison	hair	20190301	Lelystad 015B	Netherlands	Flevoland	Lelystad (Natuurpark)	5,545554	52,486851	NL-66 0.1 LL; EBPB# 10233	X190613	20190307
y	y	European bison	saliva	20190307	Innsbruck_bag 002	fromtria	Tirol	Innsbruck (Alpenzoo)	11,398212	47,282597	Donnaprima 0.1 LC; EBPB# 13761; single swab	X190631	20190313
y	y	European bison	saliva	20190306	Innsbruck_bag 003	fromtria	Tirol	Innsbruck (Alpenzoo)	11,398212	47,282597	Ingram II 1.0 LC; EBPB# 12629; single swab	X190632	20190313
y	y	European bison	nasal secretion	20190306	Innsbruck_bag 004	fromtria	Tirol	Innsbruck (Alpenzoo)	11,398212	47,282597	Donjeer 0.1 LC; EBPB# 13407; single swab	X190633	20190313
	y	European bison	urinee	20190306	Innsbruck_bag 005	fromtria	Tirol	Innsbruck (Alpenzoo)	11,398212	47,282597	Ingram II 1.0 LC; EBPB# 12629; single swab	X190634	20190313
	y	European bison	hair	20190306	Innsbruck_full 002	fromtria	Tirol	Innsbruck (Alpenzoo)	11,398212	47,282597	Ingram II 1.0 LC; EBPB# 12629; einige hair in EtOH	X190635	20190313
	y	European bison	dung	20190306	Innsbruck_full 001	fromtria	Tirol	Innsbruck (Alpenzoo)	11,398212	47,282597	Ingram II 1.0 LC; EBPB# 12629; full sample in EtOH; fresh	X190636	20190313
	y	European bison	dung	20190306	Innsbruck_full 004	fromtria	Tirol	Innsbruck (Alpenzoo)	11,398212	47,282597	Donnaprima 0.1 LC; EBPB# 13761; full sample in EtOH; fresh	X190638	20190313
	y	European bison	dung	20190306	Innsbruck 007	fromtria	Tirol	Innsbruck (Alpenzoo)	11,398212	47,282597	Donnaprima 0.1 LC; EBPB# 13761; single swab in InhibitEX; fresh	X190642	20190313
	y	European bison	dung	20190306	Innsbruck 008	fromtria	Tirol	Innsbruck (Alpenzoo)	11,398212	47,282597	Donnaprima 0.1 LC; EBPB# 13761; single swab in InhibitEX; fresh	X190643	20190313
	y	European bison	dung	20190306	Innsbruck 009	fromtria	Tirol	Innsbruck (Alpenzoo)	11,398212	47,282597	Donnaprima 0.1 LC; EBPB# 13761; single swab in InhibitEX; fresh	X190644	20190313
	y	European bison	dung	20190306	Innsbruck 010	fromtria	Tirol	Innsbruck (Alpenzoo)	11,398212	47,282597	Ingram II 1.0 LC; EBPB# 12629; single swab in InhibitEX; fresh	X190645	20190313
	y	European bison	dung	20190306	Innsbruck 011	fromtria	Tirol	Innsbruck (Alpenzoo)	11,398212	47,282597	Ingram II 1.0 LC; EBPB# 12629; single swab in InhibitEX; fresh	X190646	20190313
	y	European bison	dung	20190306	Innsbruck 012	fromtria	Tirol	Innsbruck (Alpenzoo)	11,398212	47,282597	Ingram II 1.0 LC; EBPB# 12629; single swab in InhibitEX; fresh	X190647	20190313
y	y	European bison	hair	20190221	Bayerischer Wald_bag 001	Germany	Bayern	Grafenau (Tierfreigelände I des Nationalparks Bayerisch	13,487536	48,897324	Abtei 0.1 LC; EBPB# 9186	X190696	20190318
y	y	European bison	hair	20190221	Bayerischer Wald_bag 004	Germany	Bayern	Grafenau (Tierfreigelände I des Nationalparks Bayerisch	13,487536	48,897324	Aboka 0.1 LC; EBPB# 9912	X190697	20190318
	y	European bison	hair	20190221	Bayerischer Wald_bag 003	Germany	Bayern	Grafenau (Tierfreigelände I des Nationalparks Bayerisch	13,487536	48,897324	likely Abiene 0.1 LC; EBPB# 12640 (maybe Abalu 0.1 LC; EBPB# 10101)	X190698	20190318
y	y	European bison	hair	20190228	Bayerischer Wald_bag 002	Germany	Bayern	Grafenau (Tierfreigelände I des Nationalparks Bayerisch	13,487536	48,897324	Donfärber 1.0 LC; EBPB# 13088	X190699	20190318
y	y	European bison	saliva	20190221	Bayerischer Wald_bag 008	Germany	Bayern	Grafenau (Tierfreigelände I des Nationalparks Bayerisch	13,487536	48,897324	Abtei 0.1 LC; EBPB# 9186; single swab	X190700	20190318
	y	European bison	saliva	20190221	Bayerischer Wald_bag 007	Germany	Bayern	Grafenau (Tierfreigelände I des Nationalparks Bayerisch	13,487536	48,897324	Aboka 0.1 LC; EBPB# 9912; single swab	X190701	20190318
	y	European bison	saliva	20190228	Bayerischer Wald_bag 009	Germany	Bayern	Grafenau (Tierfreigelände I des Nationalparks Bayerisch	13,487536	48,897324	Donfärber 1.0 LC; EBPB# 13088; single swab	X190702	20190318
	y	European bison	saliva	20190228	Bayerischer Wald_bag 010	Germany	Bayern	Grafenau (Tierfreigelände I des Nationalparks Bayerisch	13,487536	48,897324	Abella 0.1 LC; EBPB# 12977: single swab	X190703	20190318
	y	European bison	saliva	20190221	BW 001	Germany	Bayern	Grafenau (Tierfreigelände I des Nationalparks Bayerisch	13,487536	48,897324	Abtei 0.1 LC; EBPB# 9186; single swab in InhibitEX	X190704	20190318
	y	European bison	saliva	20190221	BW 003	Germany	Bayern	Grafenau (Tierfreigelände I des Nationalparks Bayerisch	13,487536	48,897324	Abtei 0.1 LC; EBPB# 9186; single swab in InhibitEX	X190705	20190318
	y	European bison	saliva	20190221	BW 004	Germany	Bayern	Grafenau (Tierfreigelände I des Nationalparks Bayerisch	13,487536	48,897324	Aboka 0.1 LC; EBPB# 9912; single swab in InhibitEX	X190706	20190318
	y	European bison	saliva	20190221	BW 005	Germany	Bayern	Grafenau (Tierfreigelände I des Nationalparks Bayerisch	13,487536	48,897324	Aboka 0.1 LC; EBPB# 9912; single swab in InhibitEX	X190707	20190318
	y	European bison	saliva	20190221	BW 006	Germany	Bayern	Grafenau (Tierfreigelände I des Nationalparks Bayerisch	13,487536	48,897324	Aboka 0.1 LC; EBPB# 9912; single swab in InhibitEX	X190708	20190318
	y	European bison	dung	20190221	Bayerischer Wald_full 002	Germany	Bayern	Grafenau (Tierfreigelände I des Nationalparks Bayerisch	13,487536	48,897324	Abtei 0.1 LC; EBPB# 9186; full sample in EtOH	X190710	20190318
	y	European bison	dung	20190221	Bayerischer Wald_full 006	Germany	Bayern	Grafenau (Tierfreigelände I des Nationalparks Bayerisch	13,487536	48,897324	0.1 juvenile LC; Abnessa or Abnellie; full sample in EtOH; fresh	X190711	20190318
	y	European bison	dung	20190221	Bayerischer Wald_full 001	Germany	Bayern	Grafenau (Tierfreigelände I des Nationalparks Bayerisch	13,487536	48,897324	0.1 juvenile LC; Abnessa or Abnellie; full sample in EtOH; fresh	X190712	20190318
	y	European bison	dung	20190228	Bayerischer Wald_full 005	Germany	Bayern	Grafenau (Tierfreigelände I des Nationalparks Bayerisch	13,487536	48,897324	0.1 juvenile LC; Abnessa or Abnellie; full sample in EtOH	X190713	20190318
	y	European bison	dung	20190221	BW 013	Germany	Bayern	Grafenau (Tierfreigelände I des Nationalparks Bayerisch	13,487536	48,897324	Abtei 0.1 LC; EBPB# 9186; single swab in InhibitEX	X190714	20190318
	y	European bison	dung	20190221	BW 014	Germany	Bayern	Grafenau (Tierfreigelände I des Nationalparks Bayerisch	13,487536	48,897324	Abtei 0.1 LC; EBPB# 9186; single swab in InhibitEX	X190715	20190318
	y	European bison	dung	20190221	BW 015	Germany	Bayern	Grafenau (Tierfreigelände I des Nationalparks Bayerisch	13,487536	48,897324	Abtei 0.1 LC; EBPB# 9186; single swab in InhibitEX	X190716	20190318
	y	European bison	dung	20190221	BW 016	Germany	Bayern	Grafenau (Tierfreigelände I des Nationalparks Bayerisch	13,487536	48,897324	0.1 LC; single swab in InhibitEX	X190717	20190318
	y	European bison	dung	20190221	BW 017	Germany	Bayern	Grafenau (Tierfreigelände I des Nationalparks Bayerisch	13,487536	48,897324	0.1 LC; single swab in InhibitEX	X190718	20190318
	y	European bison	dung	20190221	BW 010	Germany	Bayern	Grafenau (Tierfreigelände I des Nationalparks Bayerisch	13,487536	48,897324	0.1 juvenile LC; Abnessa or Abnellie; single swab in InhibitEX	X190719	20190318
	y	European bison	dung	20190221	BW 012	Germany	Bayern	Grafenau (Tierfreigelände I des Nationalparks Bayerisch	13,487536	48,897324	0.1 juvenile LC; Abnessa or Abnellie; single swab in InhibitEX	X190720	20190318
	y	European bison	dung	20190228	BW 019	Germany	Bayern	Grafenau (Tierfreigelände I des Nationalparks Bayerisch	13,487536	48,897324	0.1 juvenile LC; Abnessa or Abnellie; single swab in InhibitEX	X190721	20190318
	y	European bison	dung	20190228	BW 020	Germany	Bayern	Grafenau (Tierfreigelände I des Nationalparks Bayerisch	13,487536	48,897324	0.1 juvenile LC; Abnessa or Abnellie; single swab in InhibitEX	X190722	20190318
	y	European bison	dung	20190228	BW 021	Germany	Bayern	Grafenau (Tierfreigelände I des Nationalparks Bayerisch	13,487536	48,897324	0.1 juvenile LC; Abnessa or Abnellie; single swab in InhibitEX	X190723	20190318
	y	European bison	dung	20190312	Donaumoos_full 001	Germany	Bayern	Karlshuld (Wisentprojekt Donaumoos)	11,340148	48,672791	Donas 1.0 LC; EBPB# 13082; full sample in EtOH	X190725	20190315
y	y	European bison	saliva	20190309	Donaumoos_saliva 001	Germany	Bayern	Karlshuld (Wisentprojekt Donaumoos)	11,340148	48,672791	Donas 1.0 LC; EBPB# 13082; single swab	X190726	20190315
y	y	European bison	hair	20190309	Donaumoos_bag 001	Germany	Bayern	Karlshuld (Wisentprojekt Donaumoos)	11,340148	48,672791	Donas 1.0 LC; EBPB# 13082	X190727	20190315
y	y	European bison	dung	20190315	Suhl_full 001	Germany	Thüringen	Suhl (Tierpark)	10,719512	50,611687	Heide 0.1 LC. EBPB# 9291; full sample in EtOH; fresh	X190737	20190318
	y	European bison	dung	20190315	Suhl_full 002	Germany	Thüringen	Suhl (Tierpark)	10,719512	50,611687	Thura 0.1 LC. EBPB# 8652; full sample in EtOH; fresh	X190738	20190318
	y	European bison	dung	20190315	Suhl_full 004	Germany	Thüringen	Suhl (Tierpark)	10,719512	50,611687	Krause 1.0 LC. EBPB# 10211; full sample in EtOH; fresh	X190739	20190318
y	y	European bison	dung	20190315	Suhl 001	Germany	Thüringen	Suhl (Tierpark)	10,719512	50,611687	Thura 0.1 LC. EBPB# 8652; single swab in InhibitEX; fresh	X190740	20190318
	y	European bison	dung	20190315	Suhl 002	Germany	Thüringen	Suhl (Tierpark)	10,719512	50,611687	Thura 0.1 LC. EBPB# 8652; single swab in InhibitEX; fresh	X190741	20190318
	y	European bison	dung	20190315	Suhl 003	Germany	Thüringen	Suhl (Tierpark)	10,719512	50,611687	Thura 0.1 LC. EBPB# 8652; single swab in InhibitEX; fresh	X190742	20190318
	y	European bison	dung	20190315	Suhl 007	Germany	Thüringen	Suhl (Tierpark)	10,719512	50,611687	Heide 0.1 LC. EBPB# 9291; single swab in InhibitEX; fresh	X190743	20190318
	y	European bison	dung	20190315	Suhl 008	Germany	Thüringen	Suhl (Tierpark)	10,719512	50,611687	Heide 0.1 LC. EBPB# 9291; single swab in InhibitEX; fresh	X190744	20190318
	y	European bison	dung	20190315	Suhl 009	Germany	Thüringen	Suhl (Tierpark)	10,719512	50,611687	Heide 0.1 LC. EBPB# 9291; single swab in InhibitEX; fresh	X190745	20190318
	y	European bison	dung	20190315	Suhl 010	Germany	Thüringen	Suhl (Tierpark)	10,719512	50,611687	Krause 1.0 LC. EBPB# 10211; single swab in InhibitEX; fresh	X190746	20190318
	y	European bison	dung	20190315	Suhl 011	Germany	Thüringen	Suhl (Tierpark)	10,719512	50,611687	Krause 1.0 LC. EBPB# 10211; single swab in InhibitEX; fresh	X190747	20190318
	y	European bison	dung	20190315	Suhl 012	Germany	Thüringen	Suhl (Tierpark)	10,719512	50,611687	Krause 1.0 LC. EBPB# 10211; single swab in InhibitEX; fresh	X190748	20190318
y	y	European bison	nasal secretion	20190315	Suhl_bag 003	Germany	Thüringen	Suhl (Tierpark)	10,719512	50,611687	Thura 0.1 LC. EBPB# 8652; 3 swabs	X190749	20190318
y	y	European bison	nasal secretion	20190315	Suhl_bag 004	Germany	Thüringen	Suhl (Tierpark)	10,719512	50,611687	Heide 0.1 LC. EBPB# 9291; 2 swabs	X190750	20190318
y	y	European bison	nasal secretion	20190315	Suhl_bag 005	Germany	Thüringen	Suhl (Tierpark)	10,719512	50,611687	Krause 1.0 LC. EBPB# 10211; 3 swabs	X190751	20190318
	y	European bison	dung	20190306	Innsbruck_full 003	fromtria	Tirol	Innsbruck (Alpenzoo)	11,398212	47,282597	Donjeer 0.1 LC; EBPB# 13407; full sample in EtOH; fresh	X190753	20190313
	y	European bison	dung	20190306	Innsbruck 004	fromtria	Tirol	Innsbruck (Alpenzoo)	11,398212	47,282597	Donjeer 0.1 LC; EBPB# 13407; single swab in InhibitEX; fresh	X190754	20190313
	y	European bison	dung	20190306	Innsbruck 005	fromtria	Tirol	Innsbruck (Alpenzoo)	11,398212	47,282597	Donjeer 0.1 LC; EBPB# 13407; single swab in InhibitEX; fresh	X190755	20190313
	y	European bison	dung	20190306	Innsbruck 006	fromtria	Tirol	Innsbruck (Alpenzoo)	11,398212	47,282597	Donjeer 0.1 LC; EBPB# 13407; single swab in InhibitEX; fresh	X190756	20190313
y	y	European bison	dung	20190315	Rostock_full 007	Germany	Mecklenburg-Vorpommern	Rostock (Zoo)	12,086130	54,076637	Walli 0.1 LC; EBPB# 13300; full sample in EtOH; faecal pat=Rostock 007; fresh	X190760	20190326
	y	European bison	dung	20190315	Rostock_full 008	Germany	Mecklenburg-Vorpommern	Rostock (Zoo)	12,086130	54,076637	Tisnelda 0.1 LC; EBPB# 12097; full sample in EtOH; faecal pat=Rostock 008; fresh	X190761	20190326
	y	European bison	dung	20190315	Rostock_full 009	Germany	Mecklenburg-Vorpommern	Rostock (Zoo)	12,086130	54,076637	Hoge (local: Wilson) 1.0 LC; EBPB# 12801; full sample in EtOH; faecal pat=Rostock 009; fresh	X190762	20190326
	y	European bison	dung	20190315	Rostock_full 010	Germany	Mecklenburg-Vorpommern	Rostock (Zoo)	12,086130	54,076637	Zwabi (local: Gerda) 1.0 LC; EBPB# 11820; full sample in EtOH; faecal pat=Rostock 010; fresh	X190763	20190326
y	y	European bison	dung	20190315	Rostock 007	Germany	Mecklenburg-Vorpommern	Rostock (Zoo)	12,086130	54,076637	Walli 0.1 LC; EBPB# 13300; single swab in InhibitEX; faecal pat=Rostock_full 007; fresh	X190770	20190326
y	y	European bison	dung	20190315	Rostock 008	Germany	Mecklenburg-Vorpommern	Rostock (Zoo)	12,086130	54,076637	Tisnelda 0.1 LC; EBPB# 12097; single swab in InhibitEX; faecal pat=Rostock_full 008; fresh	X190771	20190326
y	y	European bison	dung	20190315	Rostock 009	Germany	Mecklenburg-Vorpommern	Rostock (Zoo)	12,086130	54,076637	Hoge (local: Wilson) 1.0 LC; EBPB# 12801; single swab in InhibitEX; faecal pat=Rostock_full 009; fresh	X190772	20190326
	y	European bison	hair	20190315	Rostock_bag 001A	Germany	Mecklenburg-Vorpommern	Rostock (Zoo)	12,086130	54,076637	0.0.1 LC	X190779	20190326
	y	European bison	hair	20190315	Rostock_bag 002A	Germany	Mecklenburg-Vorpommern	Rostock (Zoo)	12,086130	54,076637	Hoge (local: Wilson) 1.0 LC; EBPB# 12801	X190780	20190326
	y	European bison	saliva	20190315	Rostock_bag 003A	Germany	Mecklenburg-Vorpommern	Rostock (Zoo)	12,086130	54,076637	Hoge (local: Wilson) 1.0 LC; EBPB# 12801; single swab	X190781	20190326
y	y	European bison	saliva	20190315	Rostock_bag 004A	Germany	Mecklenburg-Vorpommern	Rostock (Zoo)	12,086130	54,076637	Zwabi (local: Gerda) 1.0 LC; EBPB# 11820; single swab	X190782	20190326
	y	European bison	dung	20190315	Rostock 010	Germany	Mecklenburg-Vorpommern	Rostock (Zoo)	12,086130	54,076637	Zwabi (local: Gerda) 1.0 LC; EBPB# 11820; single swab in InhibitEX; fresh	X190783	20190326
	y	European bison	dung	20190320	Kropp_full 001	Germany	Schleswig-Holstein	Kropp (Wisentpark)	9,519772	54,399303	Pogodynka 0.1 LL; EBPB# 10730; full sample in EtOH; fresh	X190784	20190327
	y	European bison	dung	20190320	Kropp_full 002	Germany	Schleswig-Holstein	Kropp (Wisentpark)	9,519772	54,399303	Porter II 1.0 LL; EBPB# 10199; full sample in EtOH; fresh	X190785	20190327
	y	European bison	dung	20190319	Kropp_full 004	Germany	Schleswig-Holstein	Kropp (Wisentpark)	9,519772	54,399303	Showilo 1.0 LL; EBPB# 14160; full sample in EtOH; fresh	X190786	20190327
	y	European bison	dung	20190315	Kropp_full 007	Germany	Schleswig-Holstein	Kropp (Wisentpark)	9,519772	54,399303	Polnówka 0.1 LL; EBPB# 9964; full sample in EtOH; fresh	X190787	20190327
	y	European bison	dung	20190319	Kropp_full 009	Germany	Schleswig-Holstein	Kropp (Wisentpark)	9,519772	54,399303	Shari 0.1 LL; EBPB# 13913; full sample in EtOH; fresh	X190788	20190327
y	y	European bison	dung	20190319	Kropp 001	Germany	Schleswig-Holstein	Kropp (Wisentpark)	9,519772	54,399303	Shari 0.1 LL; EBPB# 13913; single swab in InhibitEX; fresh	X190789	20190327
	y	European bison	dung	20190319	Kropp 002	Germany	Schleswig-Holstein	Kropp (Wisentpark)	9,519772	54,399303	Shari 0.1 LL; EBPB# 13913; single swab in InhibitEX; fresh	X190790	20190327
	y	European bison	dung	20190319	Kropp 003	Germany	Schleswig-Holstein	Kropp (Wisentpark)	9,519772	54,399303	Shari 0.1 LL; EBPB# 13913; single swab in InhibitEX; fresh	X190791	20190327
y	y	European bison	dung	20190320	Kropp 007	Germany	Schleswig-Holstein	Kropp (Wisentpark)	9,519772	54,399303	Pogodynka 0.1 LL; EBPB# 10730; single swab in InhibitEX; fresh	X190792	20190327
	y	European bison	dung	20190320	Kropp 008	Germany	Schleswig-Holstein	Kropp (Wisentpark)	9,519772	54,399303	Pogodynka 0.1 LL; EBPB# 10730; single swab in InhibitEX; fresh	X190793	20190327
	y	European bison	dung	20190320	Kropp 009	Germany	Schleswig-Holstein	Kropp (Wisentpark)	9,519772	54,399303	Pogodynka 0.1 LL; EBPB# 10730; single swab in InhibitEX; fresh	X190794	20190327
	y	European bison	dung	20190320	Kropp 010	Germany	Schleswig-Holstein	Kropp (Wisentpark)	9,519772	54,399303	Porter II 1.0 LL; EBPB# 10199; single swab in InhibitEX; fresh	X190795	20190327
y	y	European bison	dung	20190320	Kropp 011	Germany	Schleswig-Holstein	Kropp (Wisentpark)	9,519772	54,399303	Porter II 1.0 LL; EBPB# 10199; single swab in InhibitEX; fresh	X190796	20190327
	y	European bison	dung	20190320	Kropp 012	Germany	Schleswig-Holstein	Kropp (Wisentpark)	9,519772	54,399303	Porter II 1.0 LL; EBPB# 10199; single swab in InhibitEX; fresh	X190797	20190327
y	y	European bison	dung	20190319	Kropp 016	Germany	Schleswig-Holstein	Kropp (Wisentpark)	9,519772	54,399303	Showilo 1.0 LL; EBPB# 14160; single swab in InhibitEX; fresh	X190798	20190327
	y	European bison	dung	20190319	Kropp 017	Germany	Schleswig-Holstein	Kropp (Wisentpark)	9,519772	54,399303	Showilo 1.0 LL; EBPB# 14160; single swab in InhibitEX; fresh	X190799	20190327
	y	European bison	dung	20190319	Kropp 018	Germany	Schleswig-Holstein	Kropp (Wisentpark)	9,519772	54,399303	Showilo 1.0 LL; EBPB# 14160; single swab in InhibitEX; fresh	X190800	20190327
	y	European bison	dung	20190315	Kropp 019	Germany	Schleswig-Holstein	Kropp (Wisentpark)	9,519772	54,399303	Polnówka 0.1 LL; EBPB# 9964; single swab in InhibitEX; fresh	X190801	20190327
	y	European bison	dung	20190315	Kropp 020	Germany	Schleswig-Holstein	Kropp (Wisentpark)	9,519772	54,399303	Polnówka 0.1 LL; EBPB# 9964; single swab in InhibitEX; fresh	X190802	20190327
	y	European bison	dung	20190315	Kropp 021	Germany	Schleswig-Holstein	Kropp (Wisentpark)	9,519772	54,399303	Polnówka 0.1 LL; EBPB# 9964; single swab in InhibitEX; fresh	X190803	20190327
	y	European bison	saliva	20190320	Kropp_bag 001	Germany	Schleswig-Holstein	Kropp (Wisentpark)	9,519772	54,399303	Shari 0.1 LL; EBPB# 13913; single swab; fresh	X190804	20190327
	y	European bison	saliva	20190319	Kropp_bag 002	Germany	Schleswig-Holstein	Kropp (Wisentpark)	9,519772	54,399303	Porter II 1.0 LL; EBPB# 10199; single swab; fresh	X190805	20190327
	y	European bison	saliva	20190319	Kropp_bag 003	Germany	Schleswig-Holstein	Kropp (Wisentpark)	9,519772	54,399303	Pogodynka 0.1 LL; EBPB# 10730; single swab; fresh	X190806	20190327
	y	European bison	saliva	20190320	Kropp_bag 004	Germany	Schleswig-Holstein	Kropp (Wisentpark)	9,519772	54,399303	Showilo 1.0 LL; EBPB# 14160; single swab; fresh	X190807	20190327
y	y	European bison	saliva	20190320	Kropp_bag 006	Germany	Schleswig-Holstein	Kropp (Wisentpark)	9,519772	54,399303	Polnówka 0.1 LL; EBPB# 9964; single swab; fresh	X190808	20190327
	y	European bison	dung	20190319	U, ortal_full 003	Germany	Brandenburg	Schwedt (Nationalpark Unteres ortal e, V,)	14,210986	53,007736	Odila (local: Bettina) 0.1 LC; EBPB# 13951; full sample in EtOH; fresh	X190810	20190415
	y	European bison	dung	20190319	U, ortal_full 005	Germany	Brandenburg	Schwedt (Nationalpark Unteres ortal e, V,)	14,210986	53,007736	0.1 LC; EBPB# ; full sample in EtOH; fresh	X190811	20190415
	y	European bison	dung	20190319	U, ortal_full 006	Germany	Brandenburg	Schwedt (Nationalpark Unteres ortal e, V,)	14,210986	53,007736	Tilowina 0.1 LC; EBPB# 11783; full sample in EtOH; fresh	X190812	20190415
	y	European bison	dung	20190319	U, ortal_full 007	Germany	Brandenburg	Schwedt (Nationalpark Unteres ortal e, V,)	14,210986	53,007736	Benita 0.1 LC; EBPB# 12657; full sample in EtOH; fresh	X190813	20190415
	y	European bison	dung	20190319	U, ortal_full 008	Germany	Brandenburg	Schwedt (Nationalpark Unteres ortal e, V,)	14,210986	53,007736	Benno 1.0 LC; EBPB# 12102; full sample in EtOH; fresh	X190814	20190415
y	y	European bison	dung	20190319	U, ortal 001	Germany	Brandenburg	Schwedt (Nationalpark Unteres ortal e, V,)	14,210986	53,007736	0.1 LC; single swab in InhibitEX; fresh	X190815	20190415
	y	European bison	dung	20190319	U, ortal 002	Germany	Brandenburg	Schwedt (Nationalpark Unteres ortal e, V,)	14,210986	53,007736	0.1 LC; single swab in InhibitEX; fresh	X190816	20190415
	y	European bison	dung	20190319	U, ortal 003	Germany	Brandenburg	Schwedt (Nationalpark Unteres ortal e, V,)	14,210986	53,007736	0.1 LC; single swab in InhibitEX; fresh	X190817	20190415
	y	European bison	dung	20190319	U, ortal 004	Germany	Brandenburg	Schwedt (Nationalpark Unteres ortal e, V,)	14,210986	53,007736	Tilowina 0.1 LC; EBPB# 11783; single swab in InhibitEX; fresh	X190818	20190415
	y	European bison	dung	20190319	U, ortal 005	Germany	Brandenburg	Schwedt (Nationalpark Unteres ortal e, V,)	14,210986	53,007736	Tilowina 0.1 LC; EBPB# 11783; single swab in InhibitEX; fresh	X190819	20190415
	y	European bison	dung	20190319	U, ortal 006	Germany	Brandenburg	Schwedt (Nationalpark Unteres ortal e, V,)	14,210986	53,007736	Tilowina 0.1 LC; EBPB# 11783; single swab in InhibitEX; fresh	X190820	20190415
y	y	European bison	dung	20190319	U, ortal 007	Germany	Brandenburg	Schwedt (Nationalpark Unteres ortal e, V,)	14,210986	53,007736	Benno 1.0 LC; EBPB# 12102; single swab in InhibitEX; fresh	X190821	20190415
	y	European bison	dung	20190319	U, ortal 008	Germany	Brandenburg	Schwedt (Nationalpark Unteres ortal e, V,)	14,210986	53,007736	Benno 1.0 LC; EBPB# 12102; single swab in InhibitEX; fresh	X190822	20190415
	y	European bison	dung	20190319	U, ortal 009	Germany	Brandenburg	Schwedt (Nationalpark Unteres ortal e, V,)	14,210986	53,007736	Benno 1.0 LC; EBPB# 12102; single swab in InhibitEX; fresh	X190823	20190415
	y	European bison	dung	20190319	U, ortal 010	Germany	Brandenburg	Schwedt (Nationalpark Unteres ortal e, V,)	14,210986	53,007736	Benita 0.1 LC; EBPB# 12657; single swab in InhibitEX; fresh	X190824	20190415
y	y	European bison	dung	20190319	U, ortal 011	Germany	Brandenburg	Schwedt (Nationalpark Unteres ortal e, V,)	14,210986	53,007736	Benita 0.1 LC; EBPB# 12657; single swab in InhibitEX; fresh	X190825	20190415
	y	European bison	dung	20190319	U, ortal 012	Germany	Brandenburg	Schwedt (Nationalpark Unteres ortal e, V,)	14,210986	53,007736	Benita 0.1 LC; EBPB# 12657; single swab in InhibitEX; fresh	X190826	20190415
	y	European bison	dung	20190319	U, ortal 013	Germany	Brandenburg	Schwedt (Nationalpark Unteres ortal e, V,)	14,210986	53,007736	Odila (local: Bettina) 0.1 LC; EBPB# 13951; single swab in InhibitEX; fresh	X190827	20190415
	y	European bison	dung	20190319	U, ortal 014	Germany	Brandenburg	Schwedt (Nationalpark Unteres ortal e, V,)	14,210986	53,007736	Odila (local: Bettina) 0.1 LC; EBPB# 13951; single swab in InhibitEX; fresh	X190828	20190415
	y	European bison	dung	20190319	U, ortal 015	Germany	Brandenburg	Schwedt (Nationalpark Unteres ortal e, V,)	14,210986	53,007736	Odila (local: Bettina) 0.1 LC; EBPB# 13951; single swab in InhibitEX; fresh	X190829	20190415
	y	European bison	dung	20190314	BB_WisentWelt_20190314_1	Germany	Nordrhein-Westfalen	Bad Berleburg (Wisent-Wildnis am Rothaarsteig)	8,265609	51,092319	free-roaming herd 0.0.1 LC; full sample in EtOH; fresh	X190833	20190327
	y	European bison	dung	20190314	BB_WisentWelt_20190314_2	Germany	Nordrhein-Westfalen	Bad Berleburg (Wisent-Wildnis am Rothaarsteig)	8,265609	51,092319	free-roaming herd 0.0.1 LC; full sample in EtOH; fresh	X190834	20190327
	y	European bison	dung	20190314	BB_WisentWelt_20190314_3	Germany	Nordrhein-Westfalen	Bad Berleburg (Wisent-Wildnis am Rothaarsteig)	8,265609	51,092319	free-roaming herd 0.0.1 LC; full sample in EtOH; fresh	X190835	20190327
	y	European bison	dung	20190322	BB_WisentWelt_20190322_4	Germany	Nordrhein-Westfalen	Bad Berleburg (Wisent-Wildnis am Rothaarsteig)	8,265609	51,092319	Abdia 0.1 LC from free-roaming herd; EBPB# 11336; full sample in EtOH; fresh	X190836	20190327
	y	European bison	dung	20190322	Bad Berleburg_full 5	Germany	Nordrhein-Westfalen	Bad Berleburg (Wisent-Wildnis am Rothaarsteig)	8,265609	51,092319	Abdia 0.1 LC from free-roaming herd; EBPB# 11336; full sample in EtOH; fresh; EtOH added after shippment!	X190837	20190327
	y	European bison	hair	20190322	BB_WisentWelt_20190322_6	Germany	Nordrhein-Westfalen	Bad Berleburg (Wisent-Wildnis am Rothaarsteig)	8,265609	51,092319	Abdia 0.1 LC from free-roaming herd; EBPB# 11336; hair in EtOH; fresh	X190838	20190327
y	y	European bison	saliva	20190322	FLOQswab_Abdia_1	Germany	Nordrhein-Westfalen	Bad Berleburg (Wisent-Wildnis am Rothaarsteig)	8,265609	51,092319	Abdia 0.1 LC from free-roaming herd; EBPB# 11336; single flocked swabs	X190839	20190327
	y	European bison	nasal secretion	20190322	FLOQswab_Abdia_2	Germany	Nordrhein-Westfalen	Bad Berleburg (Wisent-Wildnis am Rothaarsteig)	8,265609	51,092319	Abdia 0.1 LC from free-roaming herd; EBPB# 11336; single flocked swabs	X190840	20190327
	y	European bison	dung	20190319	Bryrup_full 001	Denmark	Midtjylland	Bryrup (faunaforst)	9,532986	56,033150	OKHenrik 1.0 LL; EBPB# 14104; full sample in EtOH; fresh	X190841	20190401
	y	European bison	dung	20190319	Bryrup_full 002	Denmark	Midtjylland	Bryrup (faunaforst)	9,532986	56,033150	Bjørk 0.1 LL; EBPB# 11159; full sample in EtOH; fresh	X190842	20190401
	y	European bison	dung	20190319	Bryrup_full 004	Denmark	Midtjylland	Bryrup (faunaforst)	9,532986	56,033150	Podwoda 0.1 LL; EBPB# 11991; full sample in EtOH; fresh	X190843	20190401
	y	European bison	dung	20190319	Bryrup_full 005	Denmark	Midtjylland	Bryrup (faunaforst)	9,532986	56,033150	Podarunek 1.0 LL; EBPB# 11508; full sample in EtOH; fresh	X190844	20190401
y	y	European bison	dung	20190319	Bryrup 001	Denmark	Midtjylland	Bryrup (faunaforst)	9,532986	56,033150	OKHenrik 1.0 LL; EBPB# 14104; single swab in InhibitEX; fresh	X190845	20190401
y	y	European bison	dung	20190319	Bryrup 002	Denmark	Midtjylland	Bryrup (faunaforst)	9,532986	56,033150	Podarunek 1.0 LL; EBPB# 11508; single swab in InhibitEX; fresh	X190846	20190401
	y	European bison	dung	20190319	Bryrup 004	Denmark	Midtjylland	Bryrup (faunaforst)	9,532986	56,033150	Podwoda 0.1 LL; EBPB# 11991; single swab in InhibitEX; fresh	X190847	20190401
	y	European bison	dung	20190319	Bryrup 005	Denmark	Midtjylland	Bryrup (faunaforst)	9,532986	56,033150	Podwoda 0.1 LL; EBPB# 11991; single swab in InhibitEX; fresh	X190848	20190401
	y	European bison	dung	20190319	Bryrup 006	Denmark	Midtjylland	Bryrup (faunaforst)	9,532986	56,033150	Bjørk 0.1 LL; EBPB# 11159; single swab in InhibitEX; fresh	X190849	20190401
y	y	European bison	hair	20190319	Bryrup_full 003	Denmark	Midtjylland	Bryrup (faunaforst)	9,532986	56,033150	Bjørk 0.1 LL; EBPB# 11159	X190850	20190401
	y	European bison	saliva	20190319	Bryrup_full 004	Denmark	Midtjylland	Bryrup (faunaforst)	9,532986	56,033150	Bjørk 0.1 LL; EBPB# 11159; 3 swabs	X190851	20190401
	y	European bison	saliva	20190319	Bryrup_full 005	Denmark	Midtjylland	Bryrup (faunaforst)	9,532986	56,033150	Podwoda 0.1 LL; EBPB# 11991; 3 swabs	X190852	20190401
y	y	European bison	hair	20190319	Bryrup_full 006	Denmark	Midtjylland	Bryrup (faunaforst)	9,532986	56,033150	Podwoda 0.1 LL; EBPB# 11991	X190853	20190401
	y	European bison	dung	20190409	Warburg-Hardehfromen_full 001	Germany	Nordrhein-Westfalen	Warburg-Hardehfromen (Wisentgehege)	8,995749	51,540405	LC; full sample in EtOH; fresh	X190872	20190415
	y	European bison	dung	20190409	Warburg-Hardehfromen_full 002	Germany	Nordrhein-Westfalen	Warburg-Hardehfromen (Wisentgehege)	8,995749	51,540405	LC; full sample in EtOH; fresh	X190873	20190415
	y	European bison	dung	20190409	Warburg-Hardehfromen_full 003	Germany	Nordrhein-Westfalen	Warburg-Hardehfromen (Wisentgehege)	8,995749	51,540405	LC; full sample in EtOH; fresh	X190874	20190415
	y	European bison	dung	20190409	Warburg-Hardehfromen_full 004	Germany	Nordrhein-Westfalen	Warburg-Hardehfromen (Wisentgehege)	8,995749	51,540405	LC; full sample in EtOH; fresh	X190875	20190415
	y	European bison	dung	20190409	Warburg-Hardehfromen_full 005	Germany	Nordrhein-Westfalen	Warburg-Hardehfromen (Wisentgehege)	8,995749	51,540405	LC; full sample in EtOH; fresh	X190876	20190415
	y	European bison	dung	20190409	Warburg-Hardehfromen_full 006	Germany	Nordrhein-Westfalen	Warburg-Hardehfromen (Wisentgehege)	8,995749	51,540405	LL; full sample in EtOH; fresh	X190877	20190415
	y	European bison	dung	20190409	Warburg-Hardehfromen_full 007	Germany	Nordrhein-Westfalen	Warburg-Hardehfromen (Wisentgehege)	8,995749	51,540405	LL; full sample in EtOH; fresh	X190878	20190415
	y	European bison	dung	20190409	Warburg-Hardehfromen_full 008	Germany	Nordrhein-Westfalen	Warburg-Hardehfromen (Wisentgehege)	8,995749	51,540405	LL; full sample in EtOH; fresh	X190879	20190415
	y	European bison	dung	20190409	Warburg-Hardehfromen_full 009	Germany	Nordrhein-Westfalen	Warburg-Hardehfromen (Wisentgehege)	8,995749	51,540405	LL; full sample in EtOH; fresh	X190880	20190415
	y	European bison	dung	20190409	Warburg-Hardehfromen_full 010	Germany	Nordrhein-Westfalen	Warburg-Hardehfromen (Wisentgehege)	8,995749	51,540405	LL; full sample in EtOH; fresh	X190881	20190415
	y	European bison	dung	20190410	Hardehfromen 001	Germany	Nordrhein-Westfalen	Warburg-Hardehfromen (Wisentgehege)	8,995749	51,540405	LC; single swab in InhibitEX; fresh	X190882	20190415
	y	European bison	dung	20190409	Hardehfromen 002	Germany	Nordrhein-Westfalen	Warburg-Hardehfromen (Wisentgehege)	8,995749	51,540405	LC; single swab in InhibitEX; fresh	X190883	20190415
	y	European bison	dung	20190410	Hardehfromen 003	Germany	Nordrhein-Westfalen	Warburg-Hardehfromen (Wisentgehege)	8,995749	51,540405	LC; single swab in InhibitEX; fresh	X190884	20190415
	y	European bison	dung	20190410	Hardehfromen 004	Germany	Nordrhein-Westfalen	Warburg-Hardehfromen (Wisentgehege)	8,995749	51,540405	LC; single swab in InhibitEX; fresh	X190885	20190415
	y	European bison	dung	20190410	Hardehfromen 005	Germany	Nordrhein-Westfalen	Warburg-Hardehfromen (Wisentgehege)	8,995749	51,540405	LC; single swab in InhibitEX; fresh	X190886	20190415
	y	European bison	dung	20190409	Hardehfromen 006	Germany	Nordrhein-Westfalen	Warburg-Hardehfromen (Wisentgehege)	8,995749	51,540405	LC; single swab in InhibitEX; fresh	X190887	20190415
	y	European bison	dung	20190409	Hardehfromen 007	Germany	Nordrhein-Westfalen	Warburg-Hardehfromen (Wisentgehege)	8,995749	51,540405	LC; single swab in InhibitEX; fresh	X190888	20190415
	y	European bison	dung	20190410	Hardehfromen 008	Germany	Nordrhein-Westfalen	Warburg-Hardehfromen (Wisentgehege)	8,995749	51,540405	LC; single swab in InhibitEX; fresh	X190889	20190415
	y	European bison	dung	20190409	Hardehfromen 009	Germany	Nordrhein-Westfalen	Warburg-Hardehfromen (Wisentgehege)	8,995749	51,540405	LC; single swab in InhibitEX; fresh	X190890	20190415
	y	European bison	dung	20190410	Hardehfromen 010	Germany	Nordrhein-Westfalen	Warburg-Hardehfromen (Wisentgehege)	8,995749	51,540405	LC; single swab in InhibitEX; fresh	X190891	20190415
	y	European bison	dung	20190409	Hardehfromen 011	Germany	Nordrhein-Westfalen	Warburg-Hardehfromen (Wisentgehege)	8,995749	51,540405	LC; single swab in InhibitEX; fresh	X190892	20190415
	y	European bison	dung	20190410	Hardehfromen 012	Germany	Nordrhein-Westfalen	Warburg-Hardehfromen (Wisentgehege)	8,995749	51,540405	LC; single swab in InhibitEX; fresh	X190893	20190415
	y	European bison	dung	20190409	Hardehfromen 013	Germany	Nordrhein-Westfalen	Warburg-Hardehfromen (Wisentgehege)	8,995749	51,540405	LC; single swab in InhibitEX; fresh	X190894	20190415
	y	European bison	dung	20190409	Hardehfromen 014	Germany	Nordrhein-Westfalen	Warburg-Hardehfromen (Wisentgehege)	8,995749	51,540405	LC; single swab in InhibitEX; fresh	X190895	20190415
	y	European bison	dung	20190409	Hardehfromen 015	Germany	Nordrhein-Westfalen	Warburg-Hardehfromen (Wisentgehege)	8,995749	51,540405	LC; single swab in InhibitEX; fresh	X190896	20190415
	y	European bison	dung	20190409	Hardehfromen 016	Germany	Nordrhein-Westfalen	Warburg-Hardehfromen (Wisentgehege)	8,995749	51,540405	LC; single swab in InhibitEX; fresh	X190897	20190415
	y	European bison	dung	20190410	Hardehfromen 017	Germany	Nordrhein-Westfalen	Warburg-Hardehfromen (Wisentgehege)	8,995749	51,540405	LC; single swab in InhibitEX; fresh	X190898	20190415
	y	European bison	dung	20190409	Hardehfromen 018	Germany	Nordrhein-Westfalen	Warburg-Hardehfromen (Wisentgehege)	8,995749	51,540405	LC; single swab in InhibitEX; fresh	X190899	20190415
	y	European bison	dung	20190410	Hardehfromen 019	Germany	Nordrhein-Westfalen	Warburg-Hardehfromen (Wisentgehege)	8,995749	51,540405	LC; single swab in InhibitEX; fresh	X190900	20190415
	y	European bison	dung	20190410	Hardehfromen 020	Germany	Nordrhein-Westfalen	Warburg-Hardehfromen (Wisentgehege)	8,995749	51,540405	LC; single swab in InhibitEX; fresh	X190901	20190415
	y	European bison	dung	20190410	Hardehfromen 021	Germany	Nordrhein-Westfalen	Warburg-Hardehfromen (Wisentgehege)	8,995749	51,540405	LC; single swab in InhibitEX; fresh	X190902	20190415
	y	European bison	dung	20190409	Hardehfromen 022	Germany	Nordrhein-Westfalen	Warburg-Hardehfromen (Wisentgehege)	8,995749	51,540405	LC; single swab in InhibitEX; fresh	X190903	20190415
	y	European bison	dung	20190409	Hardehfromen 023	Germany	Nordrhein-Westfalen	Warburg-Hardehfromen (Wisentgehege)	8,995749	51,540405	LC; single swab in InhibitEX; fresh	X190904	20190415
	y	European bison	dung	20190409	Hardehfromen 024	Germany	Nordrhein-Westfalen	Warburg-Hardehfromen (Wisentgehege)	8,995749	51,540405	LC; single swab in InhibitEX; fresh	X190905	20190415
	y	European bison	dung	20190410	Hardehfromen 025	Germany	Nordrhein-Westfalen	Warburg-Hardehfromen (Wisentgehege)	8,995749	51,540405	LC; single swab in InhibitEX; fresh	X190906	20190415
	y	European bison	dung	20190409	Hardehfromen 026	Germany	Nordrhein-Westfalen	Warburg-Hardehfromen (Wisentgehege)	8,995749	51,540405	LL; single swab in InhibitEX; fresh	X190907	20190415
	y	European bison	dung	20190409	Hardehfromen 027	Germany	Nordrhein-Westfalen	Warburg-Hardehfromen (Wisentgehege)	8,995749	51,540405	LL; single swab in InhibitEX; fresh	X190908	20190415
	y	European bison	dung	20190410	Hardehfromen 028	Germany	Nordrhein-Westfalen	Warburg-Hardehfromen (Wisentgehege)	8,995749	51,540405	LL; single swab in InhibitEX; fresh	X190909	20190415
	y	European bison	dung	20190410	Hardehfromen 029	Germany	Nordrhein-Westfalen	Warburg-Hardehfromen (Wisentgehege)	8,995749	51,540405	LL; single swab in InhibitEX; fresh	X190910	20190415
	y	European bison	dung	20190409	Hardehfromen 030	Germany	Nordrhein-Westfalen	Warburg-Hardehfromen (Wisentgehege)	8,995749	51,540405	LL; single swab in InhibitEX; fresh	X190911	20190415
	y	European bison	dung	20190409	Hardehfromen 031	Germany	Nordrhein-Westfalen	Warburg-Hardehfromen (Wisentgehege)	8,995749	51,540405	LL; single swab in InhibitEX; fresh	X190912	20190415
	y	European bison	dung	20190409	Hardehfromen 032	Germany	Nordrhein-Westfalen	Warburg-Hardehfromen (Wisentgehege)	8,995749	51,540405	LL; single swab in InhibitEX; fresh	X190913	20190415
	y	European bison	dung	20190409	Hardehfromen 033	Germany	Nordrhein-Westfalen	Warburg-Hardehfromen (Wisentgehege)	8,995749	51,540405	LL; single swab in InhibitEX; fresh	X190914	20190415
	y	European bison	dung	20190409	Hardehfromen 034	Germany	Nordrhein-Westfalen	Warburg-Hardehfromen (Wisentgehege)	8,995749	51,540405	LL; single swab in InhibitEX; fresh	X190915	20190415
	y	European bison	dung	20190409	Hardehfromen 035	Germany	Nordrhein-Westfalen	Warburg-Hardehfromen (Wisentgehege)	8,995749	51,540405	LL; single swab in InhibitEX; fresh	X190916	20190415
	y	European bison	dung	20190410	Hardehfromen 036	Germany	Nordrhein-Westfalen	Warburg-Hardehfromen (Wisentgehege)	8,995749	51,540405	LL; single swab in InhibitEX; fresh	X190917	20190415
	y	European bison	dung	20190410	Hardehfromen 037	Germany	Nordrhein-Westfalen	Warburg-Hardehfromen (Wisentgehege)	8,995749	51,540405	LL; single swab in InhibitEX; fresh	X190918	20190415
	y	European bison	dung	20190410	Hardehfromen 038	Germany	Nordrhein-Westfalen	Warburg-Hardehfromen (Wisentgehege)	8,995749	51,540405	LL; single swab in InhibitEX; fresh	X190919	20190415
	y	European bison	dung	20190409	Hardehfromen 039	Germany	Nordrhein-Westfalen	Warburg-Hardehfromen (Wisentgehege)	8,995749	51,540405	LL; single swab in InhibitEX; fresh	X190920	20190415
	y	European bison	dung	20190409	Hardehfromen 040	Germany	Nordrhein-Westfalen	Warburg-Hardehfromen (Wisentgehege)	8,995749	51,540405	LL; single swab in InhibitEX; fresh	X190921	20190415
	y	European bison	dung	20190409	Hardehfromen 041	Germany	Nordrhein-Westfalen	Warburg-Hardehfromen (Wisentgehege)	8,995749	51,540405	LL; single swab in InhibitEX; fresh	X190922	20190415
	y	European bison	dung	20190409	Hardehfromen 042	Germany	Nordrhein-Westfalen	Warburg-Hardehfromen (Wisentgehege)	8,995749	51,540405	LL; single swab in InhibitEX; fresh	X190923	20190415
	y	European bison	dung	20190410	Hardehfromen 043	Germany	Nordrhein-Westfalen	Warburg-Hardehfromen (Wisentgehege)	8,995749	51,540405	LL; single swab in InhibitEX; fresh	X190924	20190415
	y	European bison	dung	20190409	Hardehfromen 044	Germany	Nordrhein-Westfalen	Warburg-Hardehfromen (Wisentgehege)	8,995749	51,540405	LL; single swab in InhibitEX; fresh	X190925	20190415
	y	European bison	dung	20190410	Hardehfromen 045	Germany	Nordrhein-Westfalen	Warburg-Hardehfromen (Wisentgehege)	8,995749	51,540405	LL; single swab in InhibitEX; fresh	X190926	20190415
	y	European bison	dung	20190409	Hardehfromen 046	Germany	Nordrhein-Westfalen	Warburg-Hardehfromen (Wisentgehege)	8,995749	51,540405	LL; single swab in InhibitEX; fresh	X190927	20190415
	y	European bison	dung	20190409	Hardehfromen 047	Germany	Nordrhein-Westfalen	Warburg-Hardehfromen (Wisentgehege)	8,995749	51,540405	LL; single swab in InhibitEX; fresh	X190928	20190415
	y	European bison	dung	20190409	Hardehfromen 048	Germany	Nordrhein-Westfalen	Warburg-Hardehfromen (Wisentgehege)	8,995749	51,540405	LL; single swab in InhibitEX; fresh	X190929	20190415
	y	European bison	dung	20190409	Hardehfromen 049	Germany	Nordrhein-Westfalen	Warburg-Hardehfromen (Wisentgehege)	8,995749	51,540405	LL; single swab in InhibitEX; fresh	X190930	20190415
	y	European bison	dung	20190410	Hardehfromen 050	Germany	Nordrhein-Westfalen	Warburg-Hardehfromen (Wisentgehege)	8,995749	51,540405	LL; single swab in InhibitEX; fresh	X190931	20190415
	y	European bison	hair	20190409	Warburg-Hardehfromen_bag 005	Germany	Nordrhein-Westfalen	Warburg-Hardehfromen (Wisentgehege)	8,995749	51,540405	LC	X190932	20190415
	y	European bison	hair	20190409	Warburg-Hardehfromen_bag 006	Germany	Nordrhein-Westfalen	Warburg-Hardehfromen (Wisentgehege)	8,995749	51,540405	LC	X190933	20190415
	y	European bison	hair	20190409	Warburg-Hardehfromen_bag 007	Germany	Nordrhein-Westfalen	Warburg-Hardehfromen (Wisentgehege)	8,995749	51,540405	LC	X190934	20190415
	y	European bison	hair	20190409	Warburg-Hardehfromen_bag 008	Germany	Nordrhein-Westfalen	Warburg-Hardehfromen (Wisentgehege)	8,995749	51,540405	LC	X190935	20190415
	y	European bison	hair	20190409	Warburg-Hardehfromen_bag 009	Germany	Nordrhein-Westfalen	Warburg-Hardehfromen (Wisentgehege)	8,995749	51,540405	LC	X190936	20190415
	y	European bison	hair	20190409	Warburg-Hardehfromen_bag 001	Germany	Nordrhein-Westfalen	Warburg-Hardehfromen (Wisentgehege)	8,995749	51,540405	LL	X190937	20190415
	y	European bison	hair	20190409	Warburg-Hardehfromen_bag 002	Germany	Nordrhein-Westfalen	Warburg-Hardehfromen (Wisentgehege)	8,995749	51,540405	LL	X190938	20190415
	y	European bison	hair	20190409	Warburg-Hardehfromen_bag 003	Germany	Nordrhein-Westfalen	Warburg-Hardehfromen (Wisentgehege)	8,995749	51,540405	LL	X190939	20190415
	y	European bison	hair	20190409	Warburg-Hardehfromen_bag 004	Germany	Nordrhein-Westfalen	Warburg-Hardehfromen (Wisentgehege)	8,995749	51,540405	LL	X190940	20190415
	y	European bison	hair	20190409	Warburg-Hardehfromen_bag 010	Germany	Nordrhein-Westfalen	Warburg-Hardehfromen (Wisentgehege)	8,995749	51,540405	LL	X190941	20190415
	y	European bison	dung	20190313	Nürnberg_full 004	Germany	Bayern	Nürnberg (Tiergarten)	11,145233	49,447514	Nonax 1.0 LL; EBPB# 11872; full sample in EtOH; fresh in stable	X190942	20190426
	y	European bison	dung	20190313	Nürnberg_full 005	Germany	Bayern	Nürnberg (Tiergarten)	11,145233	49,447514	Nolea 0.1 LL; EBPB# 11951; full sample in EtOH; fresh in stable	X190943	20190426
	y	European bison	dung	20190313	Nürnberg_full 011	Germany	Bayern	Nürnberg (Tiergarten)	11,145233	49,447514	Novartis (local: Pandora) 0.1 LL; EBPB# 9434; full sample in EtOH; fresh in stable	X190944	20190426
	y	European bison	dung	20190313	Nürnberg_full 013	Germany	Bayern	Nürnberg (Tiergarten)	11,145233	49,447514	Nona 0.1 LL; EBPB# 9768; full sample in EtOH; from Vortag	X190945	20190426
	y	European bison	dung	20190313	Nürnberg 001	Germany	Bayern	Nürnberg (Tiergarten)	11,145233	49,447514	Novartis (local: Pandora) 0.1 LL; EBPB# 9434; single swab in InhibitEX; fresh in stable	X190959	20190426
	y	European bison	dung	20190313	Nürnberg 005	Germany	Bayern	Nürnberg (Tiergarten)	11,145233	49,447514	Nonax 1.0 LL; EBPB# 11872; single swab in InhibitEX; fresh in stable	X190960	20190426
	y	European bison	dung	20190313	Nürnberg 006	Germany	Bayern	Nürnberg (Tiergarten)	11,145233	49,447514	Nolea 0.1 LL; EBPB# 11951; single swab in InhibitEX; fresh in stable	X190961	20190426
	y	European bison	dung	20190313	Nürnberg 015	Germany	Bayern	Nürnberg (Tiergarten)	11,145233	49,447514	Nolea 0.1 LL; EBPB# 11951; single swab in InhibitEX; fresh in stable	X190962	20190426
	y	European bison	dung	20190313	Nürnberg 016	Germany	Bayern	Nürnberg (Tiergarten)	11,145233	49,447514	Nonax 1.0 LL; EBPB# 11872; single swab in InhibitEX; fresh in stable	X190963	20190426
	y	European bison	dung	20190313	Nürnberg 017	Germany	Bayern	Nürnberg (Tiergarten)	11,145233	49,447514	Novartis (local: Pandora) 0.1 LL; EBPB# 9434; single swab in InhibitEX; fresh in stable	X190964	20190426
	y	European bison	dung	20190403	Nürnberg 021	Germany	Bayern	Nürnberg (Tiergarten)	11,145233	49,447514	Nona 0.1 LL; EBPB# 9768; single swab in InhibitEX; from Vortag	X190965	20190426
	y	European bison	dung	20190313	Nürnberg 028	Germany	Bayern	Nürnberg (Tiergarten)	11,145233	49,447514	Novartis (local: Pandora) 0.1 LL; EBPB# 9434; single swab in InhibitEX; fresh in stable	X190966	20190426
	y	European bison	dung	20190313	Nürnberg 029	Germany	Bayern	Nürnberg (Tiergarten)	11,145233	49,447514	Nonax 1.0 LL; EBPB# 11872; single swab in InhibitEX; fresh in stable	X190967	20190426
	y	European bison	dung	20190313	Nürnberg 034	Germany	Bayern	Nürnberg (Tiergarten)	11,145233	49,447514	Nolea 0.1 LL; EBPB# 11951; single swab in InhibitEX; fresh in stable	X190968	20190426
	y	European bison	dung	20190403	Nürnberg 040	Germany	Bayern	Nürnberg (Tiergarten)	11,145233	49,447514	Nona 0.1 LL; EBPB# 9768; single swab in InhibitEX; from day before	X190969	20190426
	y	European bison	nasal secretion	20190317	Nürnberg_bag 001	Germany	Bayern	Nürnberg (Tiergarten)	11,145233	49,447514	Novartis (local: Pandora) 0.1 LL; EBPB# 9434; single swab	X190993	20190426
y	y	European bison	nasal secretion	20190317	Nürnberg_bag 004	Germany	Bayern	Nürnberg (Tiergarten)	11,145233	49,447514	Nonax 1.0 LL; EBPB# 11872; single swab	X190994	20190426
y	y	European bison	nasal secretion	20190317	Nürnberg_bag 012	Germany	Bayern	Nürnberg (Tiergarten)	11,145233	49,447514	Nolea 0.1 LL; EBPB# 11951; single swab	X190995	20190426
	y	European bison	nasal secretion	20190317	Nürnberg_bag 015	Germany	Bayern	Nürnberg (Tiergarten)	11,145233	49,447514	Nona 0.1 LL; EBPB# 9768; single swab	X190996	20190426
y	y	European bison	hair	20190326	Nürnberg_bag 005	Germany	Bayern	Nürnberg (Tiergarten)	11,145233	49,447514	Novartis (local: Pandora) 0.1 LL; EBPB# 9434	X190997	20190426
	y	European bison	saliva	20190408	Jabel_bag 009	Germany	Mecklenburg-Vorpommern	Jabel (Wisentreservat Damerower Werder)	12,546996	53,514034	Damingo 1.0 LC; EBPB# 13901; single swab	X191019	20190426
	y	European bison	saliva	20190408	Jabel_bag 013	Germany	Mecklenburg-Vorpommern	Jabel (Wisentreservat Damerower Werder)	12,546996	53,514034	Zweigel 1.0 LC; EBPB# 12267; single swab	X191020	20190426
	y	European bison	saliva	20190408	Jabel_bag 015	Germany	Mecklenburg-Vorpommern	Jabel (Wisentreservat Damerower Werder)	12,546996	53,514034	Dart 1.0 LC; EBPB# 13900; single swab	X191021	20190426
	y	European bison	saliva	20190408	Jabel_bag 016	Germany	Mecklenburg-Vorpommern	Jabel (Wisentreservat Damerower Werder)	12,546996	53,514034	Daminga 0.1 LC; EBPB# 14245; single swab	X191022	20190426
	y	European bison	nasal secretion	20190409	Jabel_bag 017	Germany	Mecklenburg-Vorpommern	Jabel (Wisentreservat Damerower Werder)	12,546996	53,514034	Dadrina 0.1 LC; EBPB# 12593; single swab	X191023	20190426
	y	European bison	nasal secretion	20190408	Jabel_bag 021	Germany	Mecklenburg-Vorpommern	Jabel (Wisentreservat Damerower Werder)	12,546996	53,514034	Dastine 0.1 LC; EBPB# 9828; single swab	X191024	20190426
	y	European bison	nasal secretion	20190408	Jabel_bag 022	Germany	Mecklenburg-Vorpommern	Jabel (Wisentreservat Damerower Werder)	12,546996	53,514034	Dart 1.0 LC; EBPB# 13900; single swab	X191025	20190426
	y	European bison	nasal secretion	20190408	Jabel_bag 023	Germany	Mecklenburg-Vorpommern	Jabel (Wisentreservat Damerower Werder)	12,546996	53,514034	Daniga 0.1 LC; EBPB# 10459; single swab	X191026	20190426
	y	European bison	nasal secretion	20190409	Jabel_bag 028	Germany	Mecklenburg-Vorpommern	Jabel (Wisentreservat Damerower Werder)	12,546996	53,514034	Da... 1.0 LC; EBPB# 14244; single swab at enclosure east	X191027	20190426
y	y	European bison	nasal secretion	20190409	Jabel_bag 029	Germany	Mecklenburg-Vorpommern	Jabel (Wisentreservat Damerower Werder)	12,546996	53,514034	Dalea 0.1 LC; EBPB# 10648; single swab	X191028	20190426
	y	European bison	nasal secretion	20190409	Jabel_bag 030	Germany	Mecklenburg-Vorpommern	Jabel (Wisentreservat Damerower Werder)	12,546996	53,514034	Dahn 1.0 LC; EBPB# 13225; single swab	X191029	20190426
	y	European bison	bone	20190412	Dasa 8370	Germany	Mecklenburg-Vorpommern	Jabel (Wisentreservat Damerower Werder)	12,546996	53,514034	Dasa 0.1 LC; EBPB# 8370; jawbone with teeth	X191030	20190426
	y	European bison	blood	20140606	Wisent *6,6,13	Germany	Bayern	Nürnberg (Tiergarten)	11,145233	49,447514	1.0 LL; EBPB# 12710; blood in EDTA	X191033	20190426
y	y	European bison	blood	20160610	1,0 Wisent 3/15	Germany	Bayern	Nürnberg (Tiergarten)	11,145233	49,447514	3/15 1.0 LL; EBPB# 13293; blood in EDTA	X191034	20190426
	y	European bison	blood	20150920	? Wisent *31,03,13	Germany	Bayern	Nürnberg (Tiergarten)	11,145233	49,447514	Nobuka 0.1 LL; EBPB# 12709; blood in EDTA	X191035	20190426
	y	European bison	blood	20170706	Wisent Nora""	Germany	Bayern	Nürnberg (Tiergarten)	11,145233	49,447514	Nohemi (local: Nora) 0.1 LL; EBPB# 9230; blood in EDTA	X191036	20190426
	y	European bison	hair	20190418	Jabel_bag 004	Germany	Mecklenburg-Vorpommern	Jabel (Wisentreservat Damerower Werder)	12,546996	53,514034	Dart 1.0 LC; EBPB# 13900	X191041	20190513
	y	European bison	hair	20190418	Jabel_bag 008	Germany	Mecklenburg-Vorpommern	Jabel (Wisentreservat Damerower Werder)	12,546996	53,514034	Zweigel 1.0 LC; EBPB# 12267	X191042	20190513
	y	European bison	hair	20190418	Jabel_bag 014	Germany	Mecklenburg-Vorpommern	Jabel (Wisentreservat Damerower Werder)	12,546996	53,514034	Dadrina 0.1 LC; EBPB# 12593	X191043	20190513
	y	European bison	hair	20190418	Jabel_bag 024	Germany	Mecklenburg-Vorpommern	Jabel (Wisentreservat Damerower Werder)	12,546996	53,514034	Daniga 0.1 LC; EBPB# 10459	X191044	20190513
	y	European bison	hair	20190418	Jabel_bag 025	Germany	Mecklenburg-Vorpommern	Jabel (Wisentreservat Damerower Werder)	12,546996	53,514034	Damingo 1.0 LC; EBPB# 13901	X191045	20190513
	y	European bison	hair	20190418	Jabel_bag 026	Germany	Mecklenburg-Vorpommern	Jabel (Wisentreservat Damerower Werder)	12,546996	53,514034	Dahn 1.0 LC; EBPB# 13225	X191046	20190513
	y	European bison	hair	20190418	Jabel_bag 027	Germany	Mecklenburg-Vorpommern	Jabel (Wisentreservat Damerower Werder)	12,546996	53,514034	Dastine 0.1 LC; EBPB# 9828	X191047	20190513
	y	European bison	dung	20190507	Planckendael_full 001	Belgium	Antwerpen	Mechelen (Dierenpark Planckendael)	4,515033	51,001587	An-Johnny 1.0 LC; EBPB#11295; full sample in EtOH; fresh	X191049	20190520
	y	European bison	dung	20190507	Planckendael_full 002	Belgium	Antwerpen	Mechelen (Dierenpark Planckendael)	4,515033	51,001587	Ardiane (local: Adrienne) 0.1 LC; EBPB#9501; full sample in EtOH; fresh	X191050	20190520
	y	European bison	dung	20190507	Planckendael_full 003	Belgium	Antwerpen	Mechelen (Dierenpark Planckendael)	4,515033	51,001587	An-Gerda 0.1 LC; EBPB#10510; full sample in EtOH; fresh	X191051	20190520
	y	European bison	dung	20190507	Planckendael 001	Belgium	Antwerpen	Mechelen (Dierenpark Planckendael)	4,515033	51,001587	An-Johnny 1.0 LC; EBPB#11295; single swab in InhibitEX; fresh	X191059	20190520
	y	European bison	dung	20190507	Planckendael 002	Belgium	Antwerpen	Mechelen (Dierenpark Planckendael)	4,515033	51,001587	Ardiane (local: Adrienne) 0.1 LC; EBPB#9501; single swab in InhibitEX; fresh	X191060	20190520
	y	European bison	dung	20190507	Planckendael 003	Belgium	Antwerpen	Mechelen (Dierenpark Planckendael)	4,515033	51,001587	An-Gerda 0.1 LC; EBPB#10510; single swab in InhibitEX; fresh	X191061	20190520
y	y	European bison	hair	20190507	Planckendael_bag 001	Belgium	Antwerpen	Mechelen (Dierenpark Planckendael)	4,515033	51,001587	An-Johnny 1.0 LC; EBPB#11295	X191069	20190520
	y	European bison	hair	20190507	Planckendael_bag 002	Belgium	Antwerpen	Mechelen (Dierenpark Planckendael)	4,515033	51,001587	An-Johnny 1.0 LC; EBPB#11295	X191070	20190520
	y	European bison	saliva	20190507	Planckendael_bag 003	Belgium	Antwerpen	Mechelen (Dierenpark Planckendael)	4,515033	51,001587	An-Johnny 1.0 LC; EBPB#11295; single swab	X191071	20190520
	y	European bison	nasal secretion	20190507	Planckendael_bag 004	Belgium	Antwerpen	Mechelen (Dierenpark Planckendael)	4,515033	51,001587	An-Johnny 1.0 LC; EBPB#11295; single swab	X191072	20190520
	y	European bison	urinee	20190507	Planckendael_bag 005	Belgium	Antwerpen	Mechelen (Dierenpark Planckendael)	4,515033	51,001587	An-Johnny 1.0 LC; EBPB#11295; 3 swabs; from stable wall (cleaned before)	X191073	20190520
y	y	European bison	hair	20190507	Planckendael_bag 006	Belgium	Antwerpen	Mechelen (Dierenpark Planckendael)	4,515033	51,001587	Ardiane (local: Adrienne) 0.1 LC; EBPB#9501	X191074	20190520
	y	European bison	saliva	20190507	Planckendael_bag 007	Belgium	Antwerpen	Mechelen (Dierenpark Planckendael)	4,515033	51,001587	Ardiane (local: Adrienne) 0.1 LC; EBPB#9501; single swab	X191075	20190520
	y	European bison	urinee	20190507	Planckendael_bag 008	Belgium	Antwerpen	Mechelen (Dierenpark Planckendael)	4,515033	51,001587	Ardiane (local: Adrienne) 0.1 LC; EBPB#9501; 3 swabs	X191076	20190520
y	y	European bison	hair	20190507	Planckendael_bag 009	Belgium	Antwerpen	Mechelen (Dierenpark Planckendael)	4,515033	51,001587	An-Gerda 0.1 LC; EBPB#10510	X191077	20190520
	y	European bison	nasal secretion	20190507	Planckendael_bag 010	Belgium	Antwerpen	Mechelen (Dierenpark Planckendael)	4,515033	51,001587	An-Gerda 0.1 LC; EBPB#10510; single swab	X191078	20190520
	y	European bison	saliva	20190507	Planckendael_bag 011	Belgium	Antwerpen	Mechelen (Dierenpark Planckendael)	4,515033	51,001587	An-Gerda 0.1 LC; EBPB#10510; single swab	X191079	20190520
	y	European bison	urinee	20190507	Planckendael_bag 012	Belgium	Antwerpen	Mechelen (Dierenpark Planckendael)	4,515033	51,001587	An-Gerda 0.1 LC; EBPB#10510; 3 swabs	X191080	20190520
y	y	European bison	hair	20190507	Planckendael_bag 013	Belgium	Antwerpen	Mechelen (Dierenpark Planckendael)	4,515033	51,001587	An-Imke 0.1 LC; EBPB#10994	X191081	20190520
	y	European bison	saliva	20190507	Planckendael_bag 014	Belgium	Antwerpen	Mechelen (Dierenpark Planckendael)	4,515033	51,001587	An-Imke 0.1 LC; EBPB#10994; single swab	X191082	20190520
	y	European bison	dung	20190427	Chemnitz_full 001	Germany	Sachsen	Chemnitz (Wildgatter Oberrabenstein)	12,805798	50,834484	Onia 0.1 LC. EBPB# 12963; full sample in EtOH; fresh	X191085	20190607
	y	European bison	dung	20190504	Chemnitz_full 002	Germany	Sachsen	Chemnitz (Wildgatter Oberrabenstein)	12,805798	50,834484	Pronka 0.1 LC. EBPB# 13273; full sample in EtOH; fresh	X191086	20190607
	y	European bison	dung	20190428	Chemnitz_full 003	Germany	Sachsen	Chemnitz (Wildgatter Oberrabenstein)	12,805798	50,834484	Onia 0.1 LC. EBPB# 12963; full sample in EtOH; fresh	X191087	20190607
	y	European bison	dung	20190427	Chemnitz_full 006	Germany	Sachsen	Chemnitz (Wildgatter Oberrabenstein)	12,805798	50,834484	Zaafer 1.0 LC. EBPB# 13700; full sample in EtOH; fresh	X191088	20190607
y	y	European bison	dung	20190428	Chemnitz 001	Germany	Sachsen	Chemnitz (Wildgatter Oberrabenstein)	12,805798	50,834484	Onia 0.1 LC. EBPB# 12963; single swab in InhibitEX; fresh	X191089	20190607
	y	European bison	dung	20190428	Chemnitz 002	Germany	Sachsen	Chemnitz (Wildgatter Oberrabenstein)	12,805798	50,834484	Onia 0.1 LC. EBPB# 12963; single swab in InhibitEX; fresh	X191090	20190607
	y	European bison	dung	20190428	Chemnitz 003	Germany	Sachsen	Chemnitz (Wildgatter Oberrabenstein)	12,805798	50,834484	Onia 0.1 LC. EBPB# 12963; single swab in InhibitEX; fresh	X191091	20190607
y	y	European bison	dung	20190504	Chemnitz 004	Germany	Sachsen	Chemnitz (Wildgatter Oberrabenstein)	12,805798	50,834484	Pronka 0.1 LC. EBPB# 13273; single swab in InhibitEX; fresh	X191092	20190607
	y	European bison	dung	20190504	Chemnitz 005	Germany	Sachsen	Chemnitz (Wildgatter Oberrabenstein)	12,805798	50,834484	Pronka 0.1 LC. EBPB# 13273; single swab in InhibitEX; fresh	X191093	20190607
	y	European bison	dung	20190504	Chemnitz 006	Germany	Sachsen	Chemnitz (Wildgatter Oberrabenstein)	12,805798	50,834484	Pronka 0.1 LC. EBPB# 13273; single swab in InhibitEX; fresh	X191094	20190607
	y	European bison	dung	20190427	Chemnitz 010	Germany	Sachsen	Chemnitz (Wildgatter Oberrabenstein)	12,805798	50,834484	Onia 0.1 LC. EBPB# 12963; single swab in InhibitEX; fresh	X191095	20190607
	y	European bison	dung	20190427	Chemnitz 011	Germany	Sachsen	Chemnitz (Wildgatter Oberrabenstein)	12,805798	50,834484	Onia 0.1 LC. EBPB# 12963; single swab in InhibitEX; fresh	X191096	20190607
	y	European bison	dung	20190427	Chemnitz 012	Germany	Sachsen	Chemnitz (Wildgatter Oberrabenstein)	12,805798	50,834484	Onia 0.1 LC. EBPB# 12963; single swab in InhibitEX; fresh	X191097	20190607
y	y	European bison	dung	20190427	Chemnitz 013	Germany	Sachsen	Chemnitz (Wildgatter Oberrabenstein)	12,805798	50,834484	Zaafer 1.0 LC. EBPB# 13700; single swab in InhibitEX; fresh	X191098	20190607
	y	European bison	dung	20190427	Chemnitz 014	Germany	Sachsen	Chemnitz (Wildgatter Oberrabenstein)	12,805798	50,834484	Zaafer 1.0 LC. EBPB# 13700; single swab in InhibitEX; fresh	X191099	20190607
	y	European bison	dung	20190427	Chemnitz 015	Germany	Sachsen	Chemnitz (Wildgatter Oberrabenstein)	12,805798	50,834484	Zaafer 1.0 LC. EBPB# 13700; single swab in InhibitEX; fresh	X191100	20190607
	y	European bison	dung	20190514	Jabel_full 030	Germany	Mecklenburg-Vorpommern	Jabel (Wisentreservat Damerower Werder)	12,546996	53,514034	1.0 LC (no name); EBPB# 13903; full sample in EtOH	X191101	20190611
	y	European bison	saliva	20190514	Jabel_bag 005	Germany	Mecklenburg-Vorpommern	Jabel (Wisentreservat Damerower Werder)	12,546996	53,514034	1.0 LC (no name); EBPB# 13903; single swab (bloody)	X191102	20190611
	y	European bison	hair	20190514	Jabel_bag 006	Germany	Mecklenburg-Vorpommern	Jabel (Wisentreservat Damerower Werder)	12,546996	53,514034	1.0 LC (no name); EBPB# 13903	X191103	20190611
	y	European bison	dung	20190527	Neumünster_full 001	Germany	Schleswig-Holstein	Neumünster (Tierpark)	9,942933	54,094196	Lurano (local: Alexander) 1.0 LC; EBPB# 12950; full sample in EtOH; fresh	X191122	20190607
	y	European bison	dung	20190527	Neumünster_full 004	Germany	Schleswig-Holstein	Neumünster (Tierpark)	9,942933	54,094196	Honey (local: Hanni) 0.1 LC; EBPB# 9491; full sample in EtOH; fresh (6h)	X191123	20190607
	y	European bison	dung	20190527	Neumünster_full 005	Germany	Schleswig-Holstein	Neumünster (Tierpark)	9,942933	54,094196	Kronika 0.1 LC; EBPB# 12249; full sample in EtOH; fresh (5h)	X191124	20190607
	y	European bison	dung	20190527	Neumünster_full 010	Germany	Schleswig-Holstein	Neumünster (Tierpark)	9,942933	54,094196	Hoima 1.0 LC; EBPB# 13672; full sample in EtOH; fresh	X191125	20190607
	y	European bison	dung	20190527	Neumünster 007	Germany	Schleswig-Holstein	Neumünster (Tierpark)	9,942933	54,094196	Honey (local: Hanni) 0.1 LC; EBPB# 9491; single swab in InhibitEX; fresh (6h)	X191137	20190607
y	y	European bison	dung	20190527	Neumünster 008	Germany	Schleswig-Holstein	Neumünster (Tierpark)	9,942933	54,094196	Kronika 0.1 LC; EBPB# 12249; single swab in InhibitEX; fresh (5h)	X191138	20190607
	y	European bison	dung	20190527	Neumünster 009	Germany	Schleswig-Holstein	Neumünster (Tierpark)	9,942933	54,094196	Hoima 1.0 LC; EBPB# 13672; single swab in InhibitEX; fresh (<1h)	X191139	20190607
	y	European bison	dung	20190527	Neumünster 010	Germany	Schleswig-Holstein	Neumünster (Tierpark)	9,942933	54,094196	Lurano (local: Alexander) 1.0 LC; EBPB# 12950; single swab in InhibitEX; fresh (<1h)	X191140	20190607
	y	European bison	nasal secretion	20190527	Neumünster_bag 009	Germany	Schleswig-Holstein	Neumünster (Tierpark)	9,942933	54,094196	Honey (local: Hanni) 0.1 LC; EBPB# 9491; nostral and oral; 2 swabs	X191141	20190607
	y	European bison	hair	20190527	Neumünster_bag 011	Germany	Schleswig-Holstein	Neumünster (Tierpark)	9,942933	54,094196	Honey (local: Hanni) 0.1 LC; EBPB# 9491	X191142	20190607
y	y	European bison	blood	20180717	Gackenbach_1	Germany	Rheinland-Pfalz	Gackenbach (Wild- und Freizeitpark Westerwald)	7,870964	50,360802	Gaston 1.0 LC; EBPB# 13659; Hämatokrit in EDTA; not continuosly frozen	X191154	20190607
	y	European bison	blood	20180717	Gackenbach_2	Germany	Rheinland-Pfalz	Gackenbach (Wild- und Freizeitpark Westerwald)	7,870964	50,360802	Gaston 1.0 LC; EBPB# 13659; Hämatokrit in EDTA; not continuosly frozen	X191155	20190607
	y	European bison	blood	20180717	Gackenbach_3	Germany	Rheinland-Pfalz	Gackenbach (Wild- und Freizeitpark Westerwald)	7,870964	50,360802	Gaston 1.0 LC; EBPB# 13659; Serum in EDTA; not continuosly frozen	X191156	20190607
	y	European bison	blood	20180717	Gackenbach_4	Germany	Rheinland-Pfalz	Gackenbach (Wild- und Freizeitpark Westerwald)	7,870964	50,360802	Gaston 1.0 LC; EBPB# 13659; Serum in EDTA; not continuosly frozen	X191157	20190607
	y	European bison	blood	20180717	Gackenbach_5	Germany	Rheinland-Pfalz	Gackenbach (Wild- und Freizeitpark Westerwald)	7,870964	50,360802	Gaston 1.0 LC; EBPB# 13659; Serum in EDTA; not continuosly frozen	X191158	20190607
	y	European bison	blood	20180717	Gackenbach_6	Germany	Rheinland-Pfalz	Gackenbach (Wild- und Freizeitpark Westerwald)	7,870964	50,360802	Gaston 1.0 LC; EBPB# 13659; Serum in EDTA; not continuosly frozen	X191159	20190607
	y	European bison	blood	20180717	Gackenbach_7	Germany	Rheinland-Pfalz	Gackenbach (Wild- und Freizeitpark Westerwald)	7,870964	50,360802	Gaston 1.0 LC; EBPB# 13659; Serum in EDTA; not continuosly frozen	X191160	20190607
	y	European bison	dung	20190411	Edersee_full 001	Germany	Hessen	Edertal-Hemfurth (Wildtierpark Edersee)	9,038179	51,185436	Donas 1.0 LC; EBPB# 13082; full sample in EtOH	X191165	20190614
	y	European bison	dung	20190522	Edersee_full 002	Germany	Hessen	Edertal-Hemfurth (Wildtierpark Edersee)	9,038179	51,185436	Elly (local: Elda) 0.1 LC; EBPB# 11626; full sample in EtOH	X191166	20190614
	y	European bison	dung	20190523	Edersee_full 003	Germany	Hessen	Edertal-Hemfurth (Wildtierpark Edersee)	9,038179	51,185436	Elaika 0.1 LC; EBPB# 14140; full sample in EtOH	X191167	20190614
y	y	European bison	dung	20190605	Edersee_full 005	Germany	Hessen	Edertal-Hemfurth (Wildtierpark Edersee)	9,038179	51,185436	Elwira 0.1 LC; EBPB# 14139; full sample in EtOH	X191168	20190614
y	y	European bison	dung	20190330	Edersee_full 006	Germany	Hessen	Edertal-Hemfurth (Wildtierpark Edersee)	9,038179	51,185436	Elton 1.0 LC; EBPB# 13321; full sample in EtOH	X191169	20190614
	y	European bison	dung	20190412	Edersee_full 007	Germany	Hessen	Edertal-Hemfurth (Wildtierpark Edersee)	9,038179	51,185436	Elvelyn 0.1 LC; EBPB# 10224; full sample in EtOH	X191170	20190614
	y	European bison	dung	20190522	Edersee_full 008	Germany	Hessen	Edertal-Hemfurth (Wildtierpark Edersee)	9,038179	51,185436	Elna (local: Elma) 0.1 LC; EBPB# 11625; full sample in EtOH	X191171	20190614
	y	European bison	dung	20190502	Thoiry_full 018	France	Yvelines	Thoiry (ZooSafari)	1,794437	48,858158	Ch... 1.0 LC. EBPB# 13633 (reintroduced); full sample in EtOH	X191173	20190614
	y	European bison	dung	20190504	Thoiry_full 023	France	Yvelines	Thoiry (ZooSafari)	1,794437	48,858158	Chiquita 0.1 LC. EBPB# 11933 (reintroduced); full sample in EtOH	X191174	20190614
	y	European bison	dung	20190504	Thoiry_full 024	France	Yvelines	Thoiry (ZooSafari)	1,794437	48,858158	Ch... 0.1 LC. EBPB# 13634 (reintroduced); full sample in EtOH	X191175	20190614
	y	European bison	dung	20190502	Thoiry_full 025	France	Yvelines	Thoiry (ZooSafari)	1,794437	48,858158	Ch... 1.0 LC. EBPB# 13632; full sample in EtOH	X191176	20190614
	y	European bison	dung	20190504	Thoiry 002	France	Yvelines	Thoiry (ZooSafari)	1,794437	48,858158	Ch... 0.1 LC. EBPB# 13634 (reintroduced); single swab in InhibitEX	X191177	20190614
	y	European bison	dung	20190504	Thoiry 005	France	Yvelines	Thoiry (ZooSafari)	1,794437	48,858158	Ch... 0.1 LC. EBPB# 13634 (reintroduced); single swab in InhibitEX	X191178	20190614
	y	European bison	dung	20190502	Thoiry 006	France	Yvelines	Thoiry (ZooSafari)	1,794437	48,858158	Ch... 1.0 LC. EBPB# 13632; single swab in InhibitEX	X191179	20190614
	y	European bison	dung	20190504	Thoiry 011	France	Yvelines	Thoiry (ZooSafari)	1,794437	48,858158	Chiquita 0.1 LC. EBPB# 11933 (reintroduced); single swab in InhibitEX	X191180	20190614
	y	European bison	dung	20190502	Thoiry 016	France	Yvelines	Thoiry (ZooSafari)	1,794437	48,858158	Ch... 1.0 LC. EBPB# 13633 (reintroduced); full sample in EtOH	X191181	20190614
	y	European bison	dung	20190502	Thoiry 020	France	Yvelines	Thoiry (ZooSafari)	1,794437	48,858158	Ch... 1.0 LC. EBPB# 13632; single swab in InhibitEX	X191182	20190614
	y	European bison	dung	20190502	Thoiry 025	France	Yvelines	Thoiry (ZooSafari)	1,794437	48,858158	Ch... 1.0 LC. EBPB# 13633 (reintroduced); single swab in InhibitEX	X191183	20190614
	y	European bison	dung	20190502	Thoiry 029	France	Yvelines	Thoiry (ZooSafari)	1,794437	48,858158	Ch... 1.0 LC. EBPB# 13632; single swab in InhibitEX	X191184	20190614
	y	European bison	dung	20190504	Thoiry 032	France	Yvelines	Thoiry (ZooSafari)	1,794437	48,858158	Chiquita 0.1 LC. EBPB# 11933 (reintroduced); single swab in InhibitEX	X191185	20190614
	y	European bison	dung	20190502	Thoiry 039	France	Yvelines	Thoiry (ZooSafari)	1,794437	48,858158	Ch... 1.0 LC. EBPB# 13633 (reintroduced); single swab in InhibitEX	X191186	20190614
	y	European bison	dung	20190504	Thoiry 047	France	Yvelines	Thoiry (ZooSafari)	1,794437	48,858158	Chiquita 0.1 LC. EBPB# 11933 (reintroduced); single swab in InhibitEX	X191187	20190614
	y	European bison	dung	20190504	Thoiry 050	France	Yvelines	Thoiry (ZooSafari)	1,794437	48,858158	Ch... 0.1 LC. EBPB# 13634 (reintroduced); single swab in InhibitEX	X191188	20190614
y	y	European bison	hair	20190504	Thoiry_bag 005	France	Yvelines	Thoiry (ZooSafari)	1,794437	48,858158	Chiquita 0.1 LC. EBPB# 11933 (reintroduced)	X191189	20190614
y	y	European bison	hair	20190504	Thoiry_bag 008	France	Yvelines	Thoiry (ZooSafari)	1,794437	48,858158	Ch... 0.1 LC. EBPB# 13634 (reintroduced)	X191190	20190614
y	y	European bison	hair	20190502	Thoiry_bag 009	France	Yvelines	Thoiry (ZooSafari)	1,794437	48,858158	Ch... 1.0 LC. EBPB# 13633 (reintroduced)	X191191	20190614
	y	European bison	hair	20190502	Thoiry_bag 010	France	Yvelines	Thoiry (ZooSafari)	1,794437	48,858158	Ch... 1.0 LC. EBPB# 13632	X191192	20190614
y	y	European bison	dung	20190621	Thoiry 030	France	Yvelines	Thoiry (ZooSafari)	1,794437	48,858158	0.0.1 LC; single swab in InhibitEX; <24h	X191230	20190627
	y	European bison	dung	20190621	Thoiry 031	France	Yvelines	Thoiry (ZooSafari)	1,794437	48,858158	0.0.1 LC; single swab in InhibitEX; <24h	X191231	20190627
	y	European bison	dung	20190621	Thoiry 032	France	Yvelines	Thoiry (ZooSafari)	1,794437	48,858158	0.0.1 LC; single swab in InhibitEX; <24h	X191232	20190627
	y	European bison	dung	20190621	Thoiry 033	France	Yvelines	Thoiry (ZooSafari)	1,794437	48,858158	0.0.1 LC; single swab in InhibitEX; <24h	X191233	20190627
	y	European bison	dung	20190621	Thoiry 034	France	Yvelines	Thoiry (ZooSafari)	1,794437	48,858158	0.0.1 LC; single swab in InhibitEX; <24h	X191234	20190627
	y	European bison	dung	20190621	Thoiry 035	France	Yvelines	Thoiry (ZooSafari)	1,794437	48,858158	0.0.1 LC; single swab in InhibitEX; <24h	X191235	20190627
	y	European bison	dung	20190621	Thoiry 036	France	Yvelines	Thoiry (ZooSafari)	1,794437	48,858158	0.0.1 LC; single swab in InhibitEX; <24h	X191236	20190627
	y	European bison	dung	20190621	Thoiry 037	France	Yvelines	Thoiry (ZooSafari)	1,794437	48,858158	0.0.1 LC; single swab in InhibitEX; <24h	X191237	20190627
	y	European bison	dung	20190621	Thoiry 038	France	Yvelines	Thoiry (ZooSafari)	1,794437	48,858158	0.0.1 LC; single swab in InhibitEX; <24h	X191238	20190627
	y	European bison	dung	20190621	Thoiry 040	France	Yvelines	Thoiry (ZooSafari)	1,794437	48,858158	0.0.1 LC; single swab in InhibitEX; <24h	X191239	20190627
	y	European bison	dung	20190621	Thoiry 041	France	Yvelines	Thoiry (ZooSafari)	1,794437	48,858158	0.0.1 LC; single swab in InhibitEX; <24h	X191240	20190627
	y	European bison	dung	20190621	Thoiry 042	France	Yvelines	Thoiry (ZooSafari)	1,794437	48,858158	0.0.1 LC; single swab in InhibitEX; <24h	X191241	20190627
	y	European bison	dung	20190621	Thoiry 043	France	Yvelines	Thoiry (ZooSafari)	1,794437	48,858158	0.0.1 LC; single swab in InhibitEX; <24h	X191242	20190627
	y	European bison	dung	20190621	Thoiry 044	France	Yvelines	Thoiry (ZooSafari)	1,794437	48,858158	0.0.1 LC; single swab in InhibitEX; <24h	X191243	20190627
	y	European bison	dung	20190621	Thoiry 045	France	Yvelines	Thoiry (ZooSafari)	1,794437	48,858158	0.0.1 LC; single swab in InhibitEX; <24h	X191244	20190627
	y	European bison	dung	20190621	Thoiry 046	France	Yvelines	Thoiry (ZooSafari)	1,794437	48,858158	0.0.1 LC; single swab in InhibitEX; <24h	X191245	20190627
	y	European bison	dung	20190624	Karlsruhe_full 001	Germany	Baden-Württemberg	Karlsruhe (Tierpark Oberwald)	8,420238	48,991661	Zwulla 0.1 LC; EBPB# 12917; full sample in EtOH; fresh	X191246	20190627
	y	European bison	dung	20190624	Karlsruhe_full 002	Germany	Baden-Württemberg	Karlsruhe (Tierpark Oberwald)	8,420238	48,991661	Xamir 1.0 LC; EBPB# 13323; full sample in EtOH; fresh	X191247	20190627
	y	European bison	dung	20190624	Karlsruhe_full 003	Germany	Baden-Württemberg	Karlsruhe (Tierpark Oberwald)	8,420238	48,991661	Pfennig 0.1 LC; EBPB# 11843; full sample in EtOH; fresh	X191248	20190627
	y	European bison	dung	20190625	Karlsruhe_full 005	Germany	Baden-Württemberg	Karlsruhe (Tierpark Oberwald)	8,420238	48,991661	Xannika 0.1 LC; EBPB# 13703; full sample in EtOH; fresh	X191249	20190627
	y	European bison	dung	20190625	Karlsruhe_full 006	Germany	Baden-Württemberg	Karlsruhe (Tierpark Oberwald)	8,420238	48,991661	Xaska 0.1 LC; earmarking number/Rinderpass DE0892986130; full sample in EtOH; fresh	X191250	20190627
	y	European bison	dung	20190625	Karlsruhe_full 007	Germany	Baden-Württemberg	Karlsruhe (Tierpark Oberwald)	8,420238	48,991661	Xarbara 0.1 LC; EBPB# 11995; full sample in EtOH; fresh	X191251	20190627
	y	European bison	dung	20190624	Karlsruhe 001	Germany	Baden-Württemberg	Karlsruhe (Tierpark Oberwald)	8,420238	48,991661	Zwulla 0.1 LC; EBPB# 12917; single swab in InhibitEX; fresh	X191252	20190627
y	y	European bison	dung	20190624	Karlsruhe 002	Germany	Baden-Württemberg	Karlsruhe (Tierpark Oberwald)	8,420238	48,991661	Xamir 1.0 LC; EBPB# 13323; single swab in InhibitEX; fresh	X191253	20190627
y	y	European bison	dung	20190624	Karlsruhe 003	Germany	Baden-Württemberg	Karlsruhe (Tierpark Oberwald)	8,420238	48,991661	Pfennig 0.1 LC; EBPB# 11843; single swab in InhibitEX; fresh	X191254	20190627
	y	European bison	dung	20190625	Karlsruhe 005	Germany	Baden-Württemberg	Karlsruhe (Tierpark Oberwald)	8,420238	48,991661	Xannika 0.1 LC; EBPB# 13703; single swab in InhibitEX; fresh	X191255	20190627
	y	European bison	dung	20190625	Karlsruhe 006	Germany	Baden-Württemberg	Karlsruhe (Tierpark Oberwald)	8,420238	48,991661	Xaska 0.1 LC; earmarking number/Rinderpass DE0892986130; single swab in InhibitEX; fresh	X191256	20190627
	y	European bison	dung	20190625	Karlsruhe 007	Germany	Baden-Württemberg	Karlsruhe (Tierpark Oberwald)	8,420238	48,991661	Xarbara 0.1 LC; EBPB# 11995; single swab in InhibitEX; fresh	X191257	20190627
y	y	European bison	saliva	20190624	Karlsruhe_bag 001	Germany	Baden-Württemberg	Karlsruhe (Tierpark Oberwald)	8,420238	48,991661	Zwulla 0.1 LC; EBPB# 12917; single swab	X191258	20190627
y	y	European bison	saliva	20190624	Karlsruhe_bag 004	Germany	Baden-Württemberg	Karlsruhe (Tierpark Oberwald)	8,420238	48,991661	Pfarrer 1.0 LC; EBPB# 12271; single swab	X191259	20190627
	y	European bison	dung	20190410	Bernburg_full 004	Germany	Sachsen-Anhalt	Bernburg (Tiergarten)	11,726906	51,792709	Bällani 0.1 LC; EBPB# 13805; full sample in EtOH; fresh	X191264	20190703
	y	European bison	saliva	20190523	Bernburg X1	Germany	Sachsen-Anhalt	Bernburg (Tiergarten)	11,726906	51,792709	Bätula 0.1 LC; EBPB# 13920; single swab oral	X191265	20190703
	y	European bison	nasal secretion	20190523	Bernburg X2	Germany	Sachsen-Anhalt	Bernburg (Tiergarten)	11,726906	51,792709	Bätula 0.1 LC; EBPB# 13920; single swab nasal	X191266	20190703
	y	European bison	blood	20190523	Bernburg X3	Germany	Sachsen-Anhalt	Bernburg (Tiergarten)	11,726906	51,792709	Bätula 0.1 LC; EBPB# 13920; full blood in K-EDTA. not continously frozen	X191267	20190703
	y	European bison	dung	20190523	Bernburg 005	Germany	Sachsen-Anhalt	Bernburg (Tiergarten)	11,726906	51,792709	Bätula 0.1 LC; EBPB# 13920; single swab in InhibitEX; fresh. InhibitEX added later	X191268	20190703
	y	European bison	hair	20190523	Bernburg_bag 007	Germany	Sachsen-Anhalt	Bernburg (Tiergarten)	11,726906	51,792709	Bätula 0.1 LC; EBPB# 13920	X191269	20190703
	y	European bison	dung	20190410	Bernburg 017	Germany	Sachsen-Anhalt	Bernburg (Tiergarten)	11,726906	51,792709	Bällani 0.1 LC; EBPB# 13805; single swab in InhibitEX; fresh	X191270	20190703
	y	European bison	hair	20190410	Bernburg_bag 005	Germany	Sachsen-Anhalt	Bernburg (Tiergarten)	11,726906	51,792709	Bällani 0.1 LC; EBPB# 13805	X191271	20190703
	y	European bison	blood	20190410	Bernburg X4	Germany	Sachsen-Anhalt	Bernburg (Tiergarten)	11,726906	51,792709	Bällani 0.1 LC; EBPB# 13805; full blood in K-EDTA. not continously frozen	X191272	20190703
	y	European bison	nasal secretion	20190410	Bernburg X5	Germany	Sachsen-Anhalt	Bernburg (Tiergarten)	11,726906	51,792709	Bällani 0.1 LC; EBPB# 13805; single swab nasal	X191273	20190703
	y	European bison	saliva	20190410	Bernburg X6	Germany	Sachsen-Anhalt	Bernburg (Tiergarten)	11,726906	51,792709	Bällani 0.1 LC; EBPB# 13805; single swab oral	X191274	20190703
	y	European bison	horn	20190430	Bernburg X7	Germany	Sachsen-Anhalt	Bernburg (Tiergarten)	11,726906	51,792709	Bätsy 0.1 LC; EBPB# 11939; horn; ragged at day of collection. silica gel added	X191275	20190703
	y	European bison	dung	20190813	Karlsruhe_full 008	Germany	Baden-Württemberg	Karlsruhe (Tierpark Oberwald)	8,420238	48,991661	Omarya 0.1 LC; EBPB# 13177; full sample in EtOH; fresh	X191279	20190830
y	y	European bison	dung	20190813	Karlsruhe 008	Germany	Baden-Württemberg	Karlsruhe (Tierpark Oberwald)	8,420238	48,991661	Omarya 0.1 LC; EBPB# 13177; single swab in InhibitEX; fresh	X191280	20190830
	y	European bison	hair	20190813	Karlsruhe_bag 008	Germany	Baden-Württemberg	Karlsruhe (Tierpark Oberwald)	8,420238	48,991661	Omarya 0.1 LC; EBPB# 13177	X191281	20190830
	y	European bison	dung	20190807	Leipzig-Connewitz_full 001	Germany	Sachsen	Leipzig (Wildpark Connewitz)	12,360665	51,296368	LC; faecal pat=Connewitz 001/002/003; full sample in EtOH; fresh	X191282	20190830
	y	European bison	dung	20190807	Leipzig-Connewitz_full 002	Germany	Sachsen	Leipzig (Wildpark Connewitz)	12,360665	51,296368	LC; faecal pat=Connewitz 004/005/006; full sample in EtOH; fresh	X191283	20190830
	y	European bison	dung	20190807	Leipzig-Connewitz_full 003	Germany	Sachsen	Leipzig (Wildpark Connewitz)	12,360665	51,296368	LC; faecal pat=Connewitz 007/008/009; full sample in EtOH; fresh	X191284	20190830
	y	European bison	dung	20190807	Leipzig-Connewitz_full 004	Germany	Sachsen	Leipzig (Wildpark Connewitz)	12,360665	51,296368	LC; faecal pat=Connewitz 010/011/012; full sample in EtOH; fresh	X191285	20190830
	y	European bison	dung	20190807	Leipzig-Connewitz_full 005	Germany	Sachsen	Leipzig (Wildpark Connewitz)	12,360665	51,296368	LC; faecal pat=Connewitz 013/014/015; full sample in EtOH; fresh	X191286	20190830
	y	European bison	dung	20190807	Leipzig-Connewitz_full 006	Germany	Sachsen	Leipzig (Wildpark Connewitz)	12,360665	51,296368	LC; faecal pat=Connewitz 016/017/018; full sample in EtOH; fresh	X191287	20190830
	y	European bison	dung	20190807	Leipzig-Connewitz_full 007	Germany	Sachsen	Leipzig (Wildpark Connewitz)	12,360665	51,296368	LC; faecal pat=Connewitz 019/020/021; full sample in EtOH; fresh	X191288	20190830
	y	European bison	dung	20190808	Leipzig-Connewitz_full 008	Germany	Sachsen	Leipzig (Wildpark Connewitz)	12,360665	51,296368	LC; faecal pat=Connewitz 022/023/024; full sample in EtOH; fresh	X191289	20190830
	y	European bison	dung	20190808	Leipzig-Connewitz_full 009	Germany	Sachsen	Leipzig (Wildpark Connewitz)	12,360665	51,296368	LC; faecal pat=Connewitz 025/026/027; full sample in EtOH; fresh	X191290	20190830
	y	European bison	dung	20190808	Leipzig-Connewitz_full 010	Germany	Sachsen	Leipzig (Wildpark Connewitz)	12,360665	51,296368	LC; faecal pat=Connewitz 028/029/030; full sample in EtOH; fresh	X191291	20190830
	y	European bison	dung	20190808	Leipzig-Connewitz_full 011	Germany	Sachsen	Leipzig (Wildpark Connewitz)	12,360665	51,296368	LC; faecal pat=Connewitz 031/032/033; full sample in EtOH; fresh	X191292	20190830
	y	European bison	dung	20190808	Leipzig-Connewitz_full 012	Germany	Sachsen	Leipzig (Wildpark Connewitz)	12,360665	51,296368	LC; faecal pat=Connewitz 034/035/036; full sample in EtOH; fresh	X191293	20190830
	y	European bison	dung	20190808	Leipzig-Connewitz_full 013	Germany	Sachsen	Leipzig (Wildpark Connewitz)	12,360665	51,296368	LC; faecal pat=Connewitz 037/038/039; full sample in EtOH; fresh	X191294	20190830
	y	European bison	dung	20190808	Leipzig-Connewitz_full 014	Germany	Sachsen	Leipzig (Wildpark Connewitz)	12,360665	51,296368	LC; faecal pat=Connewitz 040/041/042; full sample in EtOH; fresh	X191295	20190830
	y	European bison	dung	20190808	Leipzig-Connewitz_full 015	Germany	Sachsen	Leipzig (Wildpark Connewitz)	12,360665	51,296368	LC; faecal pat=Connewitz 043/044/045; full sample in EtOH; fresh	X191296	20190830
	y	European bison	dung	20190808	Leipzig-Connewitz_full 016	Germany	Sachsen	Leipzig (Wildpark Connewitz)	12,360665	51,296368	LC vllt. Kalb; faecal pat=Connewitz 046/047/048; full sample in EtOH; fresh	X191297	20190830
	y	European bison	dung	20190807	Connewitz 001	Germany	Sachsen	Leipzig (Wildpark Connewitz)	12,360665	51,296368	LC; faecal pat=Leipzig-Connewitz_full 001/Connewitz 002/003; single swab in InhibitEX; fresh	X191298	20190830
	y	European bison	dung	20190807	Connewitz 002	Germany	Sachsen	Leipzig (Wildpark Connewitz)	12,360665	51,296368	LC; faecal pat=Leipzig-Connewitz_full 001/Connewitz 001/003; single swab in InhibitEX; fresh	X191299	20190830
	y	European bison	dung	20190807	Connewitz 003	Germany	Sachsen	Leipzig (Wildpark Connewitz)	12,360665	51,296368	LC; faecal pat=Leipzig-Connewitz_full 001/Connewitz 001/002; single swab in InhibitEX; fresh	X191300	20190830
	y	European bison	dung	20190807	Connewitz 004	Germany	Sachsen	Leipzig (Wildpark Connewitz)	12,360665	51,296368	LC; faecal pat=Leipzig-Connewitz_full 002/Connewitz 005/006; single swab in InhibitEX; fresh	X191301	20190830
	y	European bison	dung	20190807	Connewitz 005	Germany	Sachsen	Leipzig (Wildpark Connewitz)	12,360665	51,296368	LC; faecal pat=Leipzig-Connewitz_full 002/Connewitz 004/006; single swab in InhibitEX; fresh	X191302	20190830
	y	European bison	dung	20190807	Connewitz 006	Germany	Sachsen	Leipzig (Wildpark Connewitz)	12,360665	51,296368	LC; faecal pat=Leipzig-Connewitz_full 002/Connewitz 004/005; single swab in InhibitEX; fresh	X191303	20190830
	y	European bison	dung	20190807	Connewitz 007	Germany	Sachsen	Leipzig (Wildpark Connewitz)	12,360665	51,296368	LC; faecal pat=Leipzig-Connewitz_full 003/Connewitz 008/009; single swab in InhibitEX; fresh	X191304	20190830
	y	European bison	dung	20190807	Connewitz 008	Germany	Sachsen	Leipzig (Wildpark Connewitz)	12,360665	51,296368	LC; faecal pat=Leipzig-Connewitz_full 003/Connewitz 007/009; single swab in InhibitEX; fresh	X191305	20190830
	y	European bison	dung	20190807	Connewitz 009	Germany	Sachsen	Leipzig (Wildpark Connewitz)	12,360665	51,296368	LC; faecal pat=Leipzig-Connewitz_full 003/Connewitz 007/008; single swab in InhibitEX; fresh	X191306	20190830
	y	European bison	dung	20190807	Connewitz 010	Germany	Sachsen	Leipzig (Wildpark Connewitz)	12,360665	51,296368	LC; faecal pat=Leipzig-Connewitz_full 004/Connewitz 011/012; single swab in InhibitEX; fresh	X191307	20190830
	y	European bison	dung	20190807	Connewitz 011	Germany	Sachsen	Leipzig (Wildpark Connewitz)	12,360665	51,296368	LC; faecal pat=Leipzig-Connewitz_full 004/Connewitz 010/012; single swab in InhibitEX; fresh	X191308	20190830
	y	European bison	dung	20190807	Connewitz 012	Germany	Sachsen	Leipzig (Wildpark Connewitz)	12,360665	51,296368	LC; faecal pat=Leipzig-Connewitz_full 004/Connewitz 010/011; single swab in InhibitEX; fresh	X191309	20190830
	y	European bison	dung	20190807	Connewitz 013	Germany	Sachsen	Leipzig (Wildpark Connewitz)	12,360665	51,296368	LC; faecal pat=Leipzig-Connewitz_full 005/Connewitz 014/015; single swab in InhibitEX; fresh	X191310	20190830
	y	European bison	dung	20190807	Connewitz 014	Germany	Sachsen	Leipzig (Wildpark Connewitz)	12,360665	51,296368	LC; faecal pat=Leipzig-Connewitz_full 005/Connewitz 013/015; single swab in InhibitEX; fresh	X191311	20190830
	y	European bison	dung	20190807	Connewitz 015	Germany	Sachsen	Leipzig (Wildpark Connewitz)	12,360665	51,296368	LC; faecal pat=Leipzig-Connewitz_full 005/Connewitz 013/014; single swab in InhibitEX; fresh	X191312	20190830
	y	European bison	dung	20190807	Connewitz 016	Germany	Sachsen	Leipzig (Wildpark Connewitz)	12,360665	51,296368	LC; faecal pat=Leipzig-Connewitz_full 006/Connewitz 017/018; single swab in InhibitEX; fresh	X191313	20190830
	y	European bison	dung	20190807	Connewitz 017	Germany	Sachsen	Leipzig (Wildpark Connewitz)	12,360665	51,296368	LC; faecal pat=Leipzig-Connewitz_full 006/Connewitz 016/018; single swab in InhibitEX; fresh	X191314	20190830
	y	European bison	dung	20190807	Connewitz 018	Germany	Sachsen	Leipzig (Wildpark Connewitz)	12,360665	51,296368	LC; faecal pat=Leipzig-Connewitz_full 006/Connewitz 016/017; single swab in InhibitEX; fresh	X191315	20190830
	y	European bison	dung	20190807	Connewitz 019	Germany	Sachsen	Leipzig (Wildpark Connewitz)	12,360665	51,296368	LC; faecal pat=Leipzig-Connewitz_full 007/Connewitz 020/021; single swab in InhibitEX; fresh	X191316	20190830
	y	European bison	dung	20190807	Connewitz 020	Germany	Sachsen	Leipzig (Wildpark Connewitz)	12,360665	51,296368	LC; faecal pat=Leipzig-Connewitz_full 007/Connewitz 019/021; single swab in InhibitEX; fresh	X191317	20190830
	y	European bison	dung	20190807	Connewitz 021	Germany	Sachsen	Leipzig (Wildpark Connewitz)	12,360665	51,296368	LC; faecal pat=Leipzig-Connewitz_full 007/Connewitz 019/020; single swab in InhibitEX; fresh	X191318	20190830
	y	European bison	dung	20190808	Connewitz 022	Germany	Sachsen	Leipzig (Wildpark Connewitz)	12,360665	51,296368	LC; faecal pat=Leipzig-Connewitz_full 008/Connewitz 023/024; single swab in InhibitEX; fresh	X191319	20190830
	y	European bison	dung	20190808	Connewitz 023	Germany	Sachsen	Leipzig (Wildpark Connewitz)	12,360665	51,296368	LC; faecal pat=Leipzig-Connewitz_full 008/Connewitz 022/024; single swab in InhibitEX; fresh	X191320	20190830
	y	European bison	dung	20190808	Connewitz 024	Germany	Sachsen	Leipzig (Wildpark Connewitz)	12,360665	51,296368	LC; faecal pat=Leipzig-Connewitz_full 008/Connewitz 022/023; single swab in InhibitEX; fresh	X191321	20190830
	y	European bison	dung	20190808	Connewitz 025	Germany	Sachsen	Leipzig (Wildpark Connewitz)	12,360665	51,296368	LC; faecal pat=Leipzig-Connewitz_full 009/Connewitz 026/027; single swab in InhibitEX; fresh	X191322	20190830
	y	European bison	dung	20190808	Connewitz 026	Germany	Sachsen	Leipzig (Wildpark Connewitz)	12,360665	51,296368	LC; faecal pat=Leipzig-Connewitz_full 009/Connewitz 025/027; single swab in InhibitEX; fresh	X191323	20190830
	y	European bison	dung	20190808	Connewitz 027	Germany	Sachsen	Leipzig (Wildpark Connewitz)	12,360665	51,296368	LC; faecal pat=Leipzig-Connewitz_full 009/Connewitz 025/026; single swab in InhibitEX; fresh	X191324	20190830
	y	European bison	dung	20190808	Connewitz 028	Germany	Sachsen	Leipzig (Wildpark Connewitz)	12,360665	51,296368	LC; faecal pat=Leipzig-Connewitz_full 010/Connewitz 029/030; single swab in InhibitEX; fresh	X191325	20190830
	y	European bison	dung	20190808	Connewitz 029	Germany	Sachsen	Leipzig (Wildpark Connewitz)	12,360665	51,296368	LC; faecal pat=Leipzig-Connewitz_full 010/Connewitz 028/030; single swab in InhibitEX; fresh	X191326	20190830
	y	European bison	dung	20190808	Connewitz 030	Germany	Sachsen	Leipzig (Wildpark Connewitz)	12,360665	51,296368	LC; faecal pat=Leipzig-Connewitz_full 010/Connewitz 028/029; single swab in InhibitEX; fresh	X191327	20190830
	y	European bison	dung	20190808	Connewitz 031	Germany	Sachsen	Leipzig (Wildpark Connewitz)	12,360665	51,296368	LC; faecal pat=Leipzig-Connewitz_full 011/Connewitz 032/033; single swab in InhibitEX; fresh	X191328	20190830
	y	European bison	dung	20190808	Connewitz 032	Germany	Sachsen	Leipzig (Wildpark Connewitz)	12,360665	51,296368	LC; faecal pat=Leipzig-Connewitz_full 011/Connewitz 031/033; single swab in InhibitEX; fresh	X191329	20190830
	y	European bison	dung	20190808	Connewitz 033	Germany	Sachsen	Leipzig (Wildpark Connewitz)	12,360665	51,296368	LC; faecal pat=Leipzig-Connewitz_full 011/Connewitz 031/032; single swab in InhibitEX; fresh	X191330	20190830
	y	European bison	dung	20190808	Connewitz 034	Germany	Sachsen	Leipzig (Wildpark Connewitz)	12,360665	51,296368	LC; faecal pat=Leipzig-Connewitz_full 012/Connewitz 035/036; single swab in InhibitEX; fresh	X191331	20190830
	y	European bison	dung	20190808	Connewitz 035	Germany	Sachsen	Leipzig (Wildpark Connewitz)	12,360665	51,296368	LC; faecal pat=Leipzig-Connewitz_full 012/Connewitz 034/036; single swab in InhibitEX; fresh	X191332	20190830
	y	European bison	dung	20190808	Connewitz 036	Germany	Sachsen	Leipzig (Wildpark Connewitz)	12,360665	51,296368	LC; faecal pat=Leipzig-Connewitz_full 012/Connewitz 034/035; single swab in InhibitEX; fresh	X191333	20190830
	y	European bison	dung	20190808	Connewitz 037	Germany	Sachsen	Leipzig (Wildpark Connewitz)	12,360665	51,296368	LC; faecal pat=Leipzig-Connewitz_full 013/Connewitz 038/039; single swab in InhibitEX; fresh	X191334	20190830
	y	European bison	dung	20190808	Connewitz 038	Germany	Sachsen	Leipzig (Wildpark Connewitz)	12,360665	51,296368	LC; faecal pat=Leipzig-Connewitz_full 013/Connewitz 037/039; single swab in InhibitEX; fresh	X191335	20190830
	y	European bison	dung	20190808	Connewitz 039	Germany	Sachsen	Leipzig (Wildpark Connewitz)	12,360665	51,296368	LC; faecal pat=Leipzig-Connewitz_full 013/Connewitz 037/038; single swab in InhibitEX; fresh	X191336	20190830
	y	European bison	dung	20190808	Connewitz 040	Germany	Sachsen	Leipzig (Wildpark Connewitz)	12,360665	51,296368	LC; faecal pat=Leipzig-Connewitz_full 014/Connewitz 041/042; single swab in InhibitEX; fresh	X191337	20190830
	y	European bison	dung	20190808	Connewitz 041	Germany	Sachsen	Leipzig (Wildpark Connewitz)	12,360665	51,296368	LC; faecal pat=Leipzig-Connewitz_full 014/Connewitz 040/042; single swab in InhibitEX; fresh	X191338	20190830
	y	European bison	dung	20190808	Connewitz 042	Germany	Sachsen	Leipzig (Wildpark Connewitz)	12,360665	51,296368	LC; faecal pat=Leipzig-Connewitz_full 014/Connewitz 040/041; single swab in InhibitEX; fresh	X191339	20190830
	y	European bison	dung	20190808	Connewitz 043	Germany	Sachsen	Leipzig (Wildpark Connewitz)	12,360665	51,296368	LC; faecal pat=Leipzig-Connewitz_full 015/Connewitz 044/045; single swab in InhibitEX; fresh	X191340	20190830
	y	European bison	dung	20190808	Connewitz 044	Germany	Sachsen	Leipzig (Wildpark Connewitz)	12,360665	51,296368	LC; faecal pat=Leipzig-Connewitz_full 015/Connewitz 043/045; single swab in InhibitEX; fresh	X191341	20190830
	y	European bison	dung	20190808	Connewitz 045	Germany	Sachsen	Leipzig (Wildpark Connewitz)	12,360665	51,296368	LC; faecal pat=Leipzig-Connewitz_full 015/Connewitz 043/044; single swab in InhibitEX; fresh	X191342	20190830
	y	European bison	dung	20190808	Connewitz 046	Germany	Sachsen	Leipzig (Wildpark Connewitz)	12,360665	51,296368	LC vllt. Kalb; faecal pat=Leipzig-Connewitz_full 016/Connewitz 047/048; single swab in InhibitEX; fresh	X191343	20190830
	y	European bison	dung	20190808	Connewitz 047	Germany	Sachsen	Leipzig (Wildpark Connewitz)	12,360665	51,296368	LC vllt. Kalb; faecal pat=Leipzig-Connewitz_full 016/Connewitz 046/048; single swab in InhibitEX; fresh	X191344	20190830
	y	European bison	dung	20190808	Connewitz 048	Germany	Sachsen	Leipzig (Wildpark Connewitz)	12,360665	51,296368	LC vllt. Kalb; faecal pat=Leipzig-Connewitz_full 016/Connewitz 046/047; single swab in InhibitEX; fresh	X191345	20190830
	y	European bison	dung	20190817	DON_full 1	Germany	Bayern	Karlshuld (Wisentprojekt Donaumoos)	11,340148	48,672791	Bonny 0.1 LC; EBPB# 9956; Chip# 96800 00-0177-0665; full sample in EtOH	X191346	20190830
y	y	European bison	dung	20190730	DON_full 2	Germany	Bayern	Karlshuld (Wisentprojekt Donaumoos)	11,340148	48,672791	Donröschen 0.1 LC; EBPB# 10152; Chip# 276098100516793; full sample in EtOH	X191347	20190830
y	y	European bison	dung	20190813	DON_full 3	Germany	Bayern	Karlshuld (Wisentprojekt Donaumoos)	11,340148	48,672791	Dalida 0.1 LC; EBPB# 9823; Chip# 276097200276550; full sample in EtOH	X191348	20190830
y	y	European bison	dung	20190813	DON_full 4	Germany	Bayern	Karlshuld (Wisentprojekt Donaumoos)	11,340148	48,672791	Donenekabai 0.1 LC; EBPB# 13358; Chip# 276098106118590; full sample in EtOH	X191349	20190830
y	y	European bison	dung	20190814	DON_full 5	Germany	Bayern	Karlshuld (Wisentprojekt Donaumoos)	11,340148	48,672791	Donina 0.1 LC; EBPB# 11853; Chip# 276098102537992; full sample in EtOH	X191350	20190830
	y	European bison	hair	20190813	DON_bag 6	Germany	Bayern	Karlshuld (Wisentprojekt Donaumoos)	11,340148	48,672791	Don2019-4 1.0 Kalb LC; EBPB# not assigned yet; Chip# 276098106730267	X191351	20190830
	y	European bison	hair	20190814	DON_bag 7	Germany	Bayern	Karlshuld (Wisentprojekt Donaumoos)	11,340148	48,672791	Don2019-5 1.0 Kalb LC; EBPB# not assigned yet; Chip# 276098106483172	X191352	20190830
	y	European bison	saliva	20190808	DON_bag 8	Germany	Bayern	Karlshuld (Wisentprojekt Donaumoos)	11,340148	48,672791	Don2019-3 1.0 Kalb LC; EBPB# not assigned yet; Chip# 276098106485064; single swab	X191353	20190830
	y	European bison	saliva	20190814	DON_bag 9	Germany	Bayern	Karlshuld (Wisentprojekt Donaumoos)	11,340148	48,672791	Don2019-5 1.0 Kalb LC; EBPB# not assigned yet; Chip# 276098106483172; single swab	X191354	20190830
	y	European bison	saliva	20190813	DON_bag 10	Germany	Bayern	Karlshuld (Wisentprojekt Donaumoos)	11,340148	48,672791	Don2019-4 1.0 Kalb LC; EBPB# not assigned yet; Chip# 276098106730267; single swab	X191355	20190830
	y	European bison	saliva	20190817	DON_bag 11	Germany	Bayern	Karlshuld (Wisentprojekt Donaumoos)	11,340148	48,672791	Don2019-6 1.0 Kalb LC; EBPB# not assigned yet; Chip# 276098106730184; single swab	X191356	20190830
	y	European bison	hair	20190817	DON_bag 12	Germany	Bayern	Karlshuld (Wisentprojekt Donaumoos)	11,340148	48,672791	Don2019-6 1.0 Kalb LC; EBPB# not assigned yet; Chip# 276098106730184	X191357	20190830
	y	European bison	hair	20190730	DON_bag 13	Germany	Bayern	Karlshuld (Wisentprojekt Donaumoos)	11,340148	48,672791	Don2019-2 1.0 Kalb LC; EBPB# not assigned yet; Chip# 276098106730266; *25.07.2019	X191358	20190830
	y	European bison	hair	20190808	DON_bag 14	Germany	Bayern	Karlshuld (Wisentprojekt Donaumoos)	11,340148	48,672791	Don2019-3 1.0 Kalb LC; EBPB# not assigned yet; Chip# 276098106485064	X191359	20190830
	y	European bison	dung	20190817	Tierpark Berlin_full 009	Germany	Berlin	Berlin (Tierpark Friedrichsfelde)	13,524809	52,498737	Tianga 0.1 LC; EBPB# 10322; full sample in EtOH; fresh; labeling poor readable (probably different individual)	X191367	20191008
	y	European bison	dung	20190811	Tierpark Berlin_full 016	Germany	Berlin	Berlin (Tierpark Friedrichsfelde)	13,524809	52,498737	Gaston 1.0 LC; EBPB# 13659; full sample in EtOH; fresh	X191368	20191008
	y	European bison	dung	20190807	Tierpark Berlin_full 030	Germany	Berlin	Berlin (Tierpark Friedrichsfelde)	13,524809	52,498737	Tingstinella 0.1 LC; EBPB# 14272; full sample in EtOH; fresh	X191369	20191008
	y	European bison	dung	20190807	Tierpark Berlin_full 032	Germany	Berlin	Berlin (Tierpark Friedrichsfelde)	13,524809	52,498737	Tilse 0.1 LC; EBPB# 9757; full sample in EtOH; fresh	X191370	20191008
	y	European bison	dung	20190808	Tierpark Berlin 016	Germany	Berlin	Berlin (Tierpark Friedrichsfelde)	13,524809	52,498737	Tilse 0.1 LC; EBPB# 9757; single swab in InhibitEX; fresh	X191411	20191008
	y	European bison	dung	20190817	Tierpark Berlin 018	Germany	Berlin	Berlin (Tierpark Friedrichsfelde)	13,524809	52,498737	Tianga 0.1 LC; EBPB# 10322; single swab in InhibitEX; fresh	X191412	20191008
	y	European bison	dung	20190811	Tierpark Berlin 019	Germany	Berlin	Berlin (Tierpark Friedrichsfelde)	13,524809	52,498737	Tingstinella 0.1 LC; EBPB# 14272; single swab in InhibitEX; old	X191413	20191008
	y	European bison	dung	20190811	Tierpark Berlin 059	Germany	Berlin	Berlin (Tierpark Friedrichsfelde)	13,524809	52,498737	Gaston 1.0 LC; EBPB# 13659; single swab in InhibitEX; fresh	X191414	20191008
	y	European bison	saliva	20190807	Tierpark Berlin_bag 006	Germany	Berlin	Berlin (Tierpark Friedrichsfelde)	13,524809	52,498737	Tingstinella 0.1 LC; EBPB# 14272; single swab	X191457	20191008
	y	European bison	nasal secretion	20190807	Tierpark Berlin_bag 012	Germany	Berlin	Berlin (Tierpark Friedrichsfelde)	13,524809	52,498737	Gaston 1.0 LC; EBPB# 13659; single swab	X191458	20191008
	y	European bison	dung	20190925	Warszawa_full 001	Poland	Masowien	Warszawa (Zoo)	21,019873	52,257793	0.1 LL (*05.05.2019); EBPB# ; localID S7576; full sample in EtOH; fresh	X191482	20191001
	y	European bison	dung	20190925	Warszawa_full 002	Poland	Masowien	Warszawa (Zoo)	21,019873	52,257793	Pogódka 0.1 LL; EBPB# 11943; localID S6995; full sample in EtOH; fresh	X191483	20191001
	y	European bison	dung	20190926	Warszawa_full 004	Poland	Masowien	Warszawa (Zoo)	21,019873	52,257793	Poskoczka 0.1 LL; EBPB# 14090; localID S7532; full sample in EtOH; fresh	X191484	20191001
	y	European bison	dung	20190925	Warszawa_full 006	Poland	Masowien	Warszawa (Zoo)	21,019873	52,257793	Pomagier 1.0 LL; EBPB# 11256; localID S6795; full sample in EtOH; fresh	X191485	20191001
	y	European bison	dung	20190925	Warszawa_full 007	Poland	Masowien	Warszawa (Zoo)	21,019873	52,257793	0.1 LL (*14.08.2019); EBPB# ; localID S7605; full sample in EtOH; fresh	X191486	20191001
	y	European bison	dung	20190926	Warszawa_full 008	Poland	Masowien	Warszawa (Zoo)	21,019873	52,257793	Poprada 0.1 LL; EBPB# 13869; localID S7453; full sample in EtOH; fresh	X191487	20191001
	y	European bison	dung	20190925	Warszawa_full 010	Poland	Masowien	Warszawa (Zoo)	21,019873	52,257793	Pociemna 0.1 LL; EBPB# 11944; localID S6996; full sample in EtOH; fresh	X191488	20191001
	y	European bison	dung	20190925	Warszawa_full 011	Poland	Masowien	Warszawa (Zoo)	21,019873	52,257793	Pogrywacz 1.0 LL; EBPB# 13868; localID S7452; full sample in EtOH; fresh	X191489	20191001
y	y	European bison	dung	20190925	Warszawa 003	Poland	Masowien	Warszawa (Zoo)	21,019873	52,257793	Pogódka 0.1 LL; EBPB# 11943; localID S6995; single swab in InhibitEX; fresh	X191493	20191001
	y	European bison	dung	20190926	Warszawa 004	Poland	Masowien	Warszawa (Zoo)	21,019873	52,257793	Poprada 0.1 LL; EBPB# 13869; localID S7453; single swab in InhibitEX; fresh	X191494	20191001
y	y	European bison	dung	20190925	Warszawa 006	Poland	Masowien	Warszawa (Zoo)	21,019873	52,257793	Pociemna 0.1 LL; EBPB# 11944; localID S6996; single swab in InhibitEX; fresh	X191495	20191001
	y	European bison	dung	20190925	Warszawa 007	Poland	Masowien	Warszawa (Zoo)	21,019873	52,257793	0.1 LL (*05.05.2019); EBPB# ; localID S7576; single swab in InhibitEX; fresh	X191496	20191001
	y	European bison	dung	20190925	Warszawa 008	Poland	Masowien	Warszawa (Zoo)	21,019873	52,257793	0.1 LL (*14.08.2019); EBPB# ; localID S7605; single swab in InhibitEX; fresh	X191497	20191001
y	y	European bison	dung	20190925	Warszawa 009	Poland	Masowien	Warszawa (Zoo)	21,019873	52,257793	Pogrywacz 1.0 LL; EBPB# 13868; localID S7452; single swab in InhibitEX; fresh	X191498	20191001
y	y	European bison	dung	20190925	Warszawa 014	Poland	Masowien	Warszawa (Zoo)	21,019873	52,257793	Pomagier 1.0 LL; EBPB# 11256; localID S6795; single swab in InhibitEX; fresh	X191499	20191001
y	y	European bison	dung	20190926	Warszawa 015	Poland	Masowien	Warszawa (Zoo)	21,019873	52,257793	Poskoczka 0.1 LL; EBPB# 14090; localID S7532; single swab in InhibitEX; fresh	X191500	20191001
	y	European bison	hair	20190925	Warszawa_bag 004	Poland	Masowien	Warszawa (Zoo)	21,019873	52,257793	Pociemna 0.1 LL; EBPB# 11944; localID S6996	X191504	20191001
	y	European bison	hair	20190925	Warszawa_bag 005	Poland	Masowien	Warszawa (Zoo)	21,019873	52,257793	Pogrywacz 1.0 LL; EBPB# 13868; localID S7452	X191505	20191001
	y	European bison	hair	20190925	Warszawa_bag 006	Poland	Masowien	Warszawa (Zoo)	21,019873	52,257793	Pomagier 1.0 LL; EBPB# 11256; localID S6795	X191506	20191001
	y	European bison	hair	20190926	Warszawa_bag 009	Poland	Masowien	Warszawa (Zoo)	21,019873	52,257793	Poprada 0.1 LL; EBPB# 13869; localID S7453	X191507	20191001
	y	European bison	hair	20190926	Warszawa_bag 011	Poland	Masowien	Warszawa (Zoo)	21,019873	52,257793	Poskoczka 0.1 LL; EBPB# 14090; localID S7532	X191508	20191001
	y	European bison	hair	20190925	Warszawa_bag 014	Poland	Masowien	Warszawa (Zoo)	21,019873	52,257793	Pogódka 0.1 LL; EBPB# 11943; localID S6995	X191509	20191001
	y	European bison	dung	20190930	DON2_full 001	Germany	Bayern	Karlshuld (Wisentprojekt Donaumoos)	11,340148	48,672791	Donsandra 0.1 LC; EBPB# 13122; Chip# 276098106131048; full sample in EtOH; fresh	X191516	20191008
	y	European bison	dung	20190907	DON2_full 002	Germany	Bayern	Karlshuld (Wisentprojekt Donaumoos)	11,340148	48,672791	Donmilkin 0.1 LC; EBPB# 13905; Chip# 276098106477268; full sample in EtOH; fresh	X191517	20191008
	y	European bison	dung	20190927	DON2_full 003	Germany	Bayern	Karlshuld (Wisentprojekt Donaumoos)	11,340148	48,672791	Donaluna 0.1 LC; EBPB# 11854; Chip# 276098102537347; full sample in EtOH; fresh	X191518	20191008
	y	European bison	dung	20190907	DON2_full 015	Germany	Bayern	Karlshuld (Wisentprojekt Donaumoos)	11,340148	48,672791	Donia 0.1 LC: EBPB# 13081; Chip# 276098106126141; full sample in EtOH; fresh	X191519	20191008
	y	European bison	dung	20190907	DON2_full 029	Germany	Bayern	Karlshuld (Wisentprojekt Donaumoos)	11,340148	48,672791	Donenekabai 0.1 LC; EBPB# 13358; Chip# 276098106118590; full sample in EtOH; fresh	X191520	20191008
	y	European bison	saliva	20190930	DON2_bag 006	Germany	Bayern	Karlshuld (Wisentprojekt Donaumoos)	11,340148	48,672791	Don2019-8 0.1 LC; EBPB# not assigned yet; Chip# 276098106730263; 2 swabs; fresh	X191521	20191008
	y	European bison	saliva	20190927	DON2_bag 008	Germany	Bayern	Karlshuld (Wisentprojekt Donaumoos)	11,340148	48,672791	Don2019-7 0.1 LC; EBPB# not assigned yet; Chip# 276098106730265; 2 swabs; fresh	X191522	20191008
	y	European bison	saliva	20190907	DON2_bag 022	Germany	Bayern	Karlshuld (Wisentprojekt Donaumoos)	11,340148	48,672791	Donenekabai 0.1 LC; EBPB# 13358; Chip# 276098106118590; 2 swabs; fresh	X191523	20191008
	y	European bison	saliva	20190907	DON2_bag 023	Germany	Bayern	Karlshuld (Wisentprojekt Donaumoos)	11,340148	48,672791	Donmilkin 0.1 LC; EBPB# 13905; Chip# 276098106477268; 2 swabs; fresh	X191524	20191008
	y	European bison	hair	20190927	DON2_bag 002	Germany	Bayern	Karlshuld (Wisentprojekt Donaumoos)	11,340148	48,672791	Don2019-7 0.1 LC; EBPB# not assigned yet; Chip# 276098106730265	X191525	20191008
	y	European bison	hair	20190930	DON2_bag 011	Germany	Bayern	Karlshuld (Wisentprojekt Donaumoos)	11,340148	48,672791	Don2019-8 0.1 LC; EBPB# not assigned yet; Chip# 276098106730263	X191526	20191008
	y	European bison	hair	20190907	DON2_bag 025	Germany	Bayern	Karlshuld (Wisentprojekt Donaumoos)	11,340148	48,672791	Donenekabai 0.1 LC; EBPB# 13358; Chip# 276098106118590	X191527	20191008
	y	European bison	hair	20190907	DON2_bag 027	Germany	Bayern	Karlshuld (Wisentprojekt Donaumoos)	11,340148	48,672791	Donmilkin 0.1 LC; EBPB# 13905; Chip# 276098106477268	X191528	20191008
	y	European bison	hair	20190907	DON2_bag 028	Germany	Bayern	Karlshuld (Wisentprojekt Donaumoos)	11,340148	48,672791	Donia 0.1 LC: EBPB# 13081; Chip# 276098106126141	X191529	20191008
	y	European bison	saliva	20190907	DON2_bag 029	Germany	Bayern	Karlshuld (Wisentprojekt Donaumoos)	11,340148	48,672791	Donia 0.1 LC: EBPB# 13081; Chip# 276098106126141; 2 swabs; fresh	X191530	20191008
	y	European bison	dung	20190909	Sababurg_full 002	Germany	Hessen	Hofgeismar-Sababurg (Tierpark Sababurg)	9,530139	51,541283	Zareta 0.1 or Zarana 0.1 LC; EBPB# 10005 or EBPB# 11032; full sample in EtOH; fresh	X191531	20191008
	y	European bison	dung	20190909	Sababurg_full 003	Germany	Hessen	Hofgeismar-Sababurg (Tierpark Sababurg)	9,530139	51,541283	Zaara 0.1 LC; EBPB# 13702; full sample in EtOH. fresh	X191532	20191008
	y	European bison	dung	20190909	Sababurg_full 006	Germany	Hessen	Hofgeismar-Sababurg (Tierpark Sababurg)	9,530139	51,541283	Zarula 0.1 LC; *29.03.2019; EBPB# not assigned yet; full sample in EtOH. fresh	X191533	20191008
	y	European bison	dung	20190909	Sababurg_full 008	Germany	Hessen	Hofgeismar-Sababurg (Tierpark Sababurg)	9,530139	51,541283	Zakki II 0.1 LC; EBPB# 10004; full sample in EtOH. fresh	X191534	20191008
	y	European bison	dung	20190909	Sababurg_full 014	Germany	Hessen	Hofgeismar-Sababurg (Tierpark Sababurg)	9,530139	51,541283	Zareti 0.1 LC; EBPB# 10345; full sample in EtOH. fresh	X191535	20191008
	y	European bison	dung	20190909	Sababurg_full 024	Germany	Hessen	Hofgeismar-Sababurg (Tierpark Sababurg)	9,530139	51,541283	Zandala 0.1 LC; EBPB# 12853; full sample in EtOH. fresh	X191536	20191008
	y	European bison	dung	20190909	Sababurg_full 027	Germany	Hessen	Hofgeismar-Sababurg (Tierpark Sababurg)	9,530139	51,541283	Zabra 0.1 LC; EBPB# 10475; full sample in EtOH. fresh	X191537	20191008
	y	European bison	dung	20190909	Sababurg_full 028	Germany	Hessen	Hofgeismar-Sababurg (Tierpark Sababurg)	9,530139	51,541283	Zareta 0.1 or Zarana 0.1 LC; EBPB# 10005 or EBPB# 11032; full sample in EtOH; fresh	X191538	20191008
	y	European bison	dung	20190909	Sababurg_full 029	Germany	Hessen	Hofgeismar-Sababurg (Tierpark Sababurg)	9,530139	51,541283	Zala 0.1 or Zahina 0.1 LC; EBPB# 13140 or EBPB# 13141; full sample in EtOH; fresh	X191539	20191008
	y	European bison	dung	20190909	Sababurg_full 030	Germany	Hessen	Hofgeismar-Sababurg (Tierpark Sababurg)	9,530139	51,541283	Egomandus 1.0 LC; EBPB# 13372; full sample in EtOH; fresh	X191540	20191008
	y	European bison	dung	20190909	Sababurg 002	Germany	Hessen	Hofgeismar-Sababurg (Tierpark Sababurg)	9,530139	51,541283	Zakki II 0.1 LC; EBPB# 10004; single swab in InhibitEX; fresh	X191544	20191008
	y	European bison	dung	20190909	Sababurg 004	Germany	Hessen	Hofgeismar-Sababurg (Tierpark Sababurg)	9,530139	51,541283	Zandala 0.1 LC; EBPB# 12853; single swab in InhibitEX; fresh	X191545	20191008
	y	European bison	dung	20190909	Sababurg 005	Germany	Hessen	Hofgeismar-Sababurg (Tierpark Sababurg)	9,530139	51,541283	Egomandus 1.0 LC; EBPB# 13372; single swab in InhibitEX; fresh	X191546	20191008
	y	European bison	dung	20190909	Sababurg 007	Germany	Hessen	Hofgeismar-Sababurg (Tierpark Sababurg)	9,530139	51,541283	Zarula 0.1 LC; *29.03.2019; EBPB# not assigned yet; single swab in InhibitEX; fresh	X191547	20191008
	y	European bison	dung	20190909	Sababurg 009	Germany	Hessen	Hofgeismar-Sababurg (Tierpark Sababurg)	9,530139	51,541283	Zaara 0.1 LC; EBPB# 13702; single swab in InhibitEX; fresh	X191548	20191008
	y	European bison	dung	20190909	Sababurg 010	Germany	Hessen	Hofgeismar-Sababurg (Tierpark Sababurg)	9,530139	51,541283	Zarula 0.1 LC; *29.03.2019; EBPB# not assigned yet; single swab in InhibitEX; fresh	X191549	20191008
	y	European bison	dung	20190909	Sababurg 012	Germany	Hessen	Hofgeismar-Sababurg (Tierpark Sababurg)	9,530139	51,541283	Zaara 0.1 LC; EBPB# 13702; single swab in InhibitEX; fresh	X191550	20191008
	y	European bison	dung	20190927	Sababurg 013	Germany	Hessen	Hofgeismar-Sababurg (Tierpark Sababurg)	9,530139	51,541283	Zareta 0.1 or Zarana 0.1 LC; EBPB# 10005 or EBPB# 11032; single swab in InhibitEX; fresh	X191551	20191008
	y	European bison	dung	20190909	Sababurg 014	Germany	Hessen	Hofgeismar-Sababurg (Tierpark Sababurg)	9,530139	51,541283	Zakki II 0.1 LC; EBPB# 10004; single swab in InhibitEX; fresh	X191552	20191008
	y	European bison	dung	20190909	Sababurg 015	Germany	Hessen	Hofgeismar-Sababurg (Tierpark Sababurg)	9,530139	51,541283	Zala 0.1 or Zahina 0.1 LC; EBPB# 13140 or EBPB# 13141; single swab in InhibitEX; fresh	X191553	20191008
	y	European bison	dung	20190909	Sababurg 016	Germany	Hessen	Hofgeismar-Sababurg (Tierpark Sababurg)	9,530139	51,541283	Zaara 0.1 LC; EBPB# 13702; single swab in InhibitEX; fresh	X191554	20191008
	y	European bison	dung	20190909	Sababurg 017	Germany	Hessen	Hofgeismar-Sababurg (Tierpark Sababurg)	9,530139	51,541283	Zarula 0.1 LC; *29.03.2019; EBPB# not assigned yet; single swab in InhibitEX; fresh	X191555	20191008
	y	European bison	dung	20190909	Sababurg 018	Germany	Hessen	Hofgeismar-Sababurg (Tierpark Sababurg)	9,530139	51,541283	Zakki II 0.1 LC; EBPB# 10004; single swab in InhibitEX; fresh	X191556	20191008
	y	European bison	dung	20190909	Sababurg 020	Germany	Hessen	Hofgeismar-Sababurg (Tierpark Sababurg)	9,530139	51,541283	Egomandus 1.0 LC; EBPB# 13372; single swab in InhibitEX; fresh	X191557	20191008
	y	European bison	dung	20190909	Sababurg 022	Germany	Hessen	Hofgeismar-Sababurg (Tierpark Sababurg)	9,530139	51,541283	Zandala 0.1 LC; EBPB# 12853; single swab in InhibitEX; fresh	X191558	20191008
	y	European bison	dung	20190909	Sababurg 024	Germany	Hessen	Hofgeismar-Sababurg (Tierpark Sababurg)	9,530139	51,541283	Zala 0.1 or Zahina 0.1 LC; EBPB# 13140 or EBPB# 13141; single swab in InhibitEX; fresh	X191559	20191008
	y	European bison	dung	20190909	Sababurg 025	Germany	Hessen	Hofgeismar-Sababurg (Tierpark Sababurg)	9,530139	51,541283	Egomandus 1.0 LC; EBPB# 13372; single swab in InhibitEX; fresh	X191560	20191008
	y	European bison	dung	20190909	Sababurg 026	Germany	Hessen	Hofgeismar-Sababurg (Tierpark Sababurg)	9,530139	51,541283	Zala 0.1 or Zahina 0.1 LC; EBPB# 13140 or EBPB# 13141; single swab in InhibitEX; fresh	X191561	20191008
	y	European bison	dung	20190909	Sababurg 028	Germany	Hessen	Hofgeismar-Sababurg (Tierpark Sababurg)	9,530139	51,541283	Zareta 0.1 or Zarana 0.1 LC; EBPB# 10005 or EBPB# 11032; single swab in InhibitEX; fresh	X191562	20191008
	y	European bison	dung	20190909	Sababurg 029	Germany	Hessen	Hofgeismar-Sababurg (Tierpark Sababurg)	9,530139	51,541283	Zareta 0.1 or Zarana 0.1 LC; EBPB# 10005 or EBPB# 11032; single swab in InhibitEX; fresh	X191563	20191008
	y	European bison	dung	20190909	Sababurg 030	Germany	Hessen	Hofgeismar-Sababurg (Tierpark Sababurg)	9,530139	51,541283	Zandala 0.1 LC; EBPB# 12853; single swab in InhibitEX; fresh	X191564	20191008
	y	European bison	nasal secretion	20190909	Sababurg_bag 001	Germany	Hessen	Hofgeismar-Sababurg (Tierpark Sababurg)	9,530139	51,541283	Zareta 0.1 or Zarana 0.1 LC; EBPB# 10005 or EBPB# 11032; single swab	X191574	20191008
	y	European bison	urinee	20190909	Sababurg_bag 002	Germany	Hessen	Hofgeismar-Sababurg (Tierpark Sababurg)	9,530139	51,541283	Egomandus 1.0 LC; EBPB# 13372; 3 swabs	X191575	20191008
	y	European bison	urinee	20190909	Sababurg_bag 004	Germany	Hessen	Hofgeismar-Sababurg (Tierpark Sababurg)	9,530139	51,541283	Zala 0.1 or Zahina 0.1 LC; EBPB# 13140 or EBPB# 13141; 3 swabs	X191576	20191008
	y	European bison	urinee	20190909	Sababurg_bag 005	Germany	Hessen	Hofgeismar-Sababurg (Tierpark Sababurg)	9,530139	51,541283	Zabra 0.1 LC; EBPB# 10475; 3 swabs	X191577	20191008
	y	European bison	nasal secretion	20190909	Sababurg_bag 025	Germany	Hessen	Hofgeismar-Sababurg (Tierpark Sababurg)	9,530139	51,541283	Zala 0.1 or Zahina 0.1 LC; EBPB# 13140 or EBPB# 13141; single swab	X191578	20191008
	y	European bison	saliva	20190909	Sababurg_bag 027	Germany	Hessen	Hofgeismar-Sababurg (Tierpark Sababurg)	9,530139	51,541283	Zala 0.1 or Zahina 0.1 LC; EBPB# 13140 or EBPB# 13141; single swab	X191579	20191008
	y	European bison	tissue	20190923	Jabel_full 004	Germany	Mecklenburg-Vorpommern	Jabel (Wisentreservat Damerower Werder)	12,546996	53,514034	Damingo 1.0 LC; EBPB# 13901; punched tissue sample in EtOH	X191587	20191017
	y	European bison	tissue	20190923	Jabel_full 016	Germany	Mecklenburg-Vorpommern	Jabel (Wisentreservat Damerower Werder)	12,546996	53,514034	Dart 1.0 LC; EBPB# 13900; punched tissue sample in EtOH	X191588	20191017
	y	European bison	saliva	20190923	Jabel_bag 002	Germany	Mecklenburg-Vorpommern	Jabel (Wisentreservat Damerower Werder)	12,546996	53,514034	Dart 1.0 LC; EBPB# 13900; single swab	X191589	20191017
	y	European bison	saliva	20190923	Jabel_bag 003	Germany	Mecklenburg-Vorpommern	Jabel (Wisentreservat Damerower Werder)	12,546996	53,514034	Damingo 1.0 LC; EBPB# 13901; single swab	X191590	20191017
	y	European bison	hair	20190923	Jabel_bag 001	Germany	Mecklenburg-Vorpommern	Jabel (Wisentreservat Damerower Werder)	12,546996	53,514034	Damingo 1.0 LC; EBPB# 13901; fresh	X191591	20191017
	y	European bison	hair	20190923	Jabel_bag 012	Germany	Mecklenburg-Vorpommern	Jabel (Wisentreservat Damerower Werder)	12,546996	53,514034	Dart 1.0 LC; EBPB# 13900; fresh from Haupt	X191592	20191017
	y	European bison	saliva	20191017	Bad Berleburg_001	Germany	Nordrhein-Westfalen	Bad Berleburg (Wisent-Wildnis am Rothaarsteig)	8,265609	51,092319	Quara 0.1 LC;*24.08.2019; 2 swabs (shipped without silica/filter paper)	X191593	20191022
	y	European bison	dung	20191017	Bad Berleburg_002	Germany	Nordrhein-Westfalen	Bad Berleburg (Wisent-Wildnis am Rothaarsteig)	8,265609	51,092319	Quara 0.1 LC;*24.08.2019; full sample in EtOH; fresh	X191594	20191022
	y	European bison	dung	20190703	Praha_full 004	Czechia	Hlavní m?sto Praha	Praha (Zoo)	14,403077	50,119064	Bt.../Bo?enka 0.1 LC; EBPB# 11815; localID: 130171; full sample in EtOH. fresh	X200001	20200108
	y	European bison	dung	20190703	Praha_full 005	Czechia	Hlavní m?sto Praha	Praha (Zoo)	14,403077	50,119064	Tipito 1.0 LC; EBPB# 12408; localID: 140091; full sample in EtOH. fresh	X200002	20200108
	y	European bison	dung	20190704	Praha_full 006	Czechia	Hlavní m?sto Praha	Praha (Zoo)	14,403077	50,119064	Bt.../Beatrice 0.1 LC; EBPB# 12230; localID: 130320; full sample in EtOH. fresh	X200003	20200108
	y	European bison	dung	20190703	Praha 004	Czechia	Hlavní m?sto Praha	Praha (Zoo)	14,403077	50,119064	Bt.../Bo?enka 0.1 LC; EBPB# 11815; localID: 130171; single swab in InhibitEX. fresh	X200013	20200108
	y	European bison	dung	20190703	Praha 005	Czechia	Hlavní m?sto Praha	Praha (Zoo)	14,403077	50,119064	Tipito 1.0 LC; EBPB# 12408; localID: 140091; single swab in InhibitEX. fresh	X200014	20200108
	y	European bison	dung	20190704	Praha 006	Czechia	Hlavní m?sto Praha	Praha (Zoo)	14,403077	50,119064	Bt.../Beatrice 0.1 LC; EBPB# 12230; localID: 130320; single swab in InhibitEX. fresh	X200015	20200108
	y	European bison	hair	20200211	BB_WisentWelt_20200211	Germany	Nordrhein-Westfalen	Bad Berleburg (Wisent-Wildnis am Rothaarsteig)	8,265609	51,092319	Araneta 0.1 LC (wild); EBPB#10661; tuft of hair in EtOH. manually collected without glows	X200031	20200224
y	y	Forest buffalo	dung	20190218	Zoo Berlin_full 011	Germany	Berlin	Berlin (Zoologischer Garten)	13,338052	52,508865	Ronya 0.1; full sample in EtOH; defaected at night	X190484	20190225
y	y	Forest buffalo	dung	20190218	Zoo Berlin_full 019	Germany	Berlin	Berlin (Zoologischer Garten)	13,338052	52,508865	Romy 0.1; full sample in EtOH; defaected at night	X190485	20190225
	y	Forest buffalo	dung	20190218	Zoo Berlin_full 025	Germany	Berlin	Berlin (Zoologischer Garten)	13,338052	52,508865	Roxy 0.1; full sample in EtOH; defaected at night	X190486	20190225
y	y	Forest buffalo	dung	20190218	Zoo Berlin 016	Germany	Berlin	Berlin (Zoologischer Garten)	13,338052	52,508865	Ronya 0.1; single swab in InhibitEX; defaected at night	X190512	20190225
	y	Forest buffalo	dung	20190218	Zoo Berlin 017	Germany	Berlin	Berlin (Zoologischer Garten)	13,338052	52,508865	Ronya 0.1; single swab in InhibitEX; defaected at night	X190513	20190225
	y	Forest buffalo	dung	20190218	Zoo Berlin 018	Germany	Berlin	Berlin (Zoologischer Garten)	13,338052	52,508865	Ronya 0.1; single swab in InhibitEX; defaected at night	X190514	20190225
	y	Forest buffalo	dung	20190218	Zoo Berlin 040	Germany	Berlin	Berlin (Zoologischer Garten)	13,338052	52,508865	Roxy 0.1; single swab in InhibitEX; defaected at night	X190536	20190225
	y	Forest buffalo	dung	20190218	Zoo Berlin 041	Germany	Berlin	Berlin (Zoologischer Garten)	13,338052	52,508865	Roxy 0.1; single swab in InhibitEX; defaected at night	X190537	20190225
	y	Forest buffalo	dung	20190218	Zoo Berlin 042	Germany	Berlin	Berlin (Zoologischer Garten)	13,338052	52,508865	Roxy 0.1; single swab in InhibitEX; defaected at night	X190538	20190225
y	y	Forest buffalo	saliva	20190218	Zoo Berlin_bag 006	Germany	Berlin	Berlin (Zoologischer Garten)	13,338052	52,508865	Romy 0.1; single swab	X190562	20190225
y	y	Forest buffalo	saliva	20190218	Zoo Berlin_bag 017	Germany	Berlin	Berlin (Zoologischer Garten)	13,338052	52,508865	Roxy 0.1; single swab	X190563	20190225
y	y	Forest buffalo	saliva	20190218	Zoo Berlin_bag 021	Germany	Berlin	Berlin (Zoologischer Garten)	13,338052	52,508865	Ronya 0.1; single swab	X190564	20190225
y	y	Forest buffalo	dung	20190806	Tierpark Berlin_full 006	Germany	Berlin	Berlin (Tierpark Friedrichsfelde)	13,532730	52,506824	Franzia 0.1; localID M04568; full sample in EtOH; fresh from clean stable floor max. 1h old	X191400	20191008
y	y	Forest buffalo	dung	20190823	Tierpark Berlin_full 020	Germany	Berlin	Berlin (Tierpark Friedrichsfelde)	13,532730	52,506824	Owango 1.0; localID M04570; full sample in EtOH; fresh	X191401	20191008
y	y	Forest buffalo	dung	20190823	Tierpark Berlin_full 021	Germany	Berlin	Berlin (Tierpark Friedrichsfelde)	13,532730	52,506824	Maik 1.0; localID M05858; full sample in EtOH; fresh from outdoor enclosure	X191402	20191008
y	y	Forest buffalo	dung	20190806	Tierpark Berlin_full 025	Germany	Berlin	Berlin (Tierpark Friedrichsfelde)	13,532730	52,506824	Fatou 0.1; localID M04571; full sample in EtOH; fresh from clean stable floor max. 1h old	X191403	20191008
y	y	Forest buffalo	dung	20190806	Tierpark Berlin_full 038	Germany	Berlin	Berlin (Tierpark Friedrichsfelde)	13,532730	52,506824	Klaudia 0.1; localID M05969; full sample in EtOH; fresh from clean stable floor max. 1h old	X191404	20191008
y	y	Forest buffalo	dung	20190806	Tierpark Berlin_full 044	Germany	Berlin	Berlin (Tierpark Friedrichsfelde)	13,532730	52,506824	Fonda 0.1; localID M00976; full sample in EtOH; fresh from clean stable floor max. 1h old	X191405	20191008
y	y	Forest buffalo	dung	20190806	Tierpark Berlin_full 045	Germany	Berlin	Berlin (Tierpark Friedrichsfelde)	13,532730	52,506824	Faraa 0.1; localID M01587; full sample in EtOH; fresh from clean stable floor max. 1h old	X191406	20191008
y	y	Forest buffalo	dung	20190806	Tierpark Berlin_full 051	Germany	Berlin	Berlin (Tierpark Friedrichsfelde)	13,532730	52,506824	Marcy 0.1; localID M00974; full sample in EtOH; fresh from clean stable floor max. 1h old	X191407	20191008
y	y	Forest buffalo	dung	20190806	Tierpark Berlin_full 063	Germany	Berlin	Berlin (Tierpark Friedrichsfelde)	13,532730	52,506824	Milele 0.1; localID M05479; full sample in EtOH; fresh from clean stable floor max. 1h old	X191408	20191008
y	y	Forest buffalo	dung	20190806	Tierpark Berlin_full 067	Germany	Berlin	Berlin (Tierpark Friedrichsfelde)	13,532730	52,506824	Tajda 0.1; localID M05968; full sample in EtOH; fresh from clean stable floor max. 1h old	X191409	20191008
y	y	Forest buffalo	dung	20190806	Tierpark Berlin 022	Germany	Berlin	Berlin (Tierpark Friedrichsfelde)	13,532730	52,506824	Marcy 0.1; localID M00974; single swab in InhibitEX; fresh from clean stable floor bis 0.5h old	X191446	20191008
y	y	Forest buffalo	dung	20190823	Tierpark Berlin 033	Germany	Berlin	Berlin (Tierpark Friedrichsfelde)	13,532730	52,506824	Maik 1.0; localID M05858; single swab in InhibitEX; fresh	X191447	20191008
	y	Forest buffalo	dung	20190806	Tierpark Berlin 034	Germany	Berlin	Berlin (Tierpark Friedrichsfelde)	13,532730	52,506824	Fanzia 0.1; localID M04568; single swab in InhibitEX; fresh from clean stable floor max. 0.5h old	X191448	20191008
y	y	Forest buffalo	dung	20190806	Tierpark Berlin 049	Germany	Berlin	Berlin (Tierpark Friedrichsfelde)	13,532730	52,506824	Fatou 0.1; localID M04571; single swab in InhibitEX; fresh from clean stable floor max. 0.5h old	X191449	20191008
y	y	Forest buffalo	dung	20190806	Tierpark Berlin 054	Germany	Berlin	Berlin (Tierpark Friedrichsfelde)	13,532730	52,506824	Tajda 0.1; localID M05968; single swab in InhibitEX; fresh from clean stable floor max. 0.5h old	X191450	20191008
y	y	Forest buffalo	dung	20190823	Tierpark Berlin 056	Germany	Berlin	Berlin (Tierpark Friedrichsfelde)	13,532730	52,506824	Owango 1.0; localID M04570; single swab in InhibitEX; fresh from clean stable floor max. 0.5h old	X191451	20191008
y	y	Forest buffalo	dung	20190806	Tierpark Berlin 053	Germany	Berlin	Berlin (Tierpark Friedrichsfelde)	13,532730	52,506824	Fonda 0.1; localID M00976; single swab in InhibitEX; fresh from clean stable floor max. 0.5h old	X191452	20191008
y	y	Forest buffalo	dung	20190806	Tierpark Berlin 063	Germany	Berlin	Berlin (Tierpark Friedrichsfelde)	13,532730	52,506824	Milele 0.1; localID M05479; single swab in InhibitEX; fresh from clean stable floor max. 0.5h old	X191453	20191008
y	y	Forest buffalo	dung	20190806	Tierpark Berlin 073	Germany	Berlin	Berlin (Tierpark Friedrichsfelde)	13,532730	52,506824	Klaudia 0.1; localID M05969; single swab in InhibitEX; fresh from clean stable floor max. 0.5h old	X191454	20191008
y	y	Forest buffalo	dung	20190806	Tierpark Berlin 075	Germany	Berlin	Berlin (Tierpark Friedrichsfelde)	13,532730	52,506824	Faraa 0.1; localID M01587; single swab in InhibitEX; fresh from clean stable floor max. 0.5h old	X191455	20191008
y	y	Forest buffalo	urinee	20190806	Tierpark Berlin_bag 014	Germany	Berlin	Berlin (Tierpark Friedrichsfelde)	13,532730	52,506824	Fatou 0.1; localID M04571; single swab from stable floor	X191476	20191008
y	y	Forest buffalo	urinee	20190806	Tierpark Berlin_bag 024	Germany	Berlin	Berlin (Tierpark Friedrichsfelde)	13,532730	52,506824	Faraa 0.1; localID M01587; single swab from stable floor	X191477	20191008
y	y	Gaur	dung	20190216	Zoo Berlin_full 007	Germany	Berlin	Berlin (Zoologischer Garten)	13,339243	52,508945	Gala 0.1 Indian gaur (Bos gaurus gaurus); full sample in EtOH; defaected at night	X190492	20190225
y	y	Gaur	dung	20190216	Zoo Berlin_full 015	Germany	Berlin	Berlin (Zoologischer Garten)	13,339243	52,508945	Godiva 0.1 Indian gaur (Bos gaurus gaurus); full sample in EtOH; defaected at night	X190493	20190225
y	y	Gaur	dung	20190216	Zoo Berlin_full 017	Germany	Berlin	Berlin (Zoologischer Garten)	13,339243	52,508945	Gisa 0.1 Indian gaur (Bos gaurus gaurus); full sample in EtOH; defaected at night	X190494	20190225
	y	Gaur	dung	20190216	Zoo Berlin_full 018	Germany	Berlin	Berlin (Zoologischer Garten)	13,339243	52,508945	Gandalf 1.0 Indian gaur (Bos gaurus gaurus); full sample in EtOH; defaected at night	X190495	20190225
	y	Gaur	dung	20190216	Zoo Berlin 022	Germany	Berlin	Berlin (Zoologischer Garten)	13,339243	52,508945	Gandalf 1.0 Indian gaur (Bos gaurus gaurus); single swab in InhibitEX; defaected at night	X190518	20190225
	y	Gaur	dung	20190216	Zoo Berlin 023	Germany	Berlin	Berlin (Zoologischer Garten)	13,339243	52,508945	Gandalf 1.0 Indian gaur (Bos gaurus gaurus); single swab in InhibitEX; defaected at night	X190519	20190225
	y	Gaur	dung	20190216	Zoo Berlin 024	Germany	Berlin	Berlin (Zoologischer Garten)	13,339243	52,508945	Gandalf 1.0 Indian gaur (Bos gaurus gaurus); single swab in InhibitEX; defaected at night	X190520	20190225
y	y	Gaur	dung	20190216	Zoo Berlin 025	Germany	Berlin	Berlin (Zoologischer Garten)	13,339243	52,508945	Godiva 0.1 Indian gaur (Bos gaurus gaurus); single swab in InhibitEX; defaected at night	X190521	20190225
	y	Gaur	dung	20190216	Zoo Berlin 026	Germany	Berlin	Berlin (Zoologischer Garten)	13,339243	52,508945	Godiva 0.1 Indian gaur (Bos gaurus gaurus); single swab in InhibitEX; defaected at night	X190522	20190225
	y	Gaur	dung	20190216	Zoo Berlin 027	Germany	Berlin	Berlin (Zoologischer Garten)	13,339243	52,508945	Godiva 0.1 Indian gaur (Bos gaurus gaurus); single swab in InhibitEX; defaected at night	X190523	20190225
y	y	Gaur	saliva	20190216	Zoo Berlin_bag 001	Germany	Berlin	Berlin (Zoologischer Garten)	13,339243	52,508945	Godiva 0.1 Indian gaur (Bos gaurus gaurus); single swab	X190569	20190225
y	y	Gaur	saliva	20190216	Zoo Berlin_bag 003	Germany	Berlin	Berlin (Zoologischer Garten)	13,339243	52,508945	Gandalf 1.0 Indian gaur (Bos gaurus gaurus); single swab	X190570	20190225
y	y	Gaur	saliva	20190216	Zoo Berlin_bag 005	Germany	Berlin	Berlin (Zoologischer Garten)	13,339243	52,508945	Gisa 0.1 Indian gaur (Bos gaurus gaurus); single swab	X190571	20190225
y	y	Gaur	saliva	20190216	Zoo Berlin_bag 013	Germany	Berlin	Berlin (Zoologischer Garten)	13,339243	52,508945	Gala 0.1 Indian gaur (Bos gaurus gaurus); single swab	X190572	20190225
y	y	Gaur	dung	20190621	Thoiry_full 010	France	Yvelines	Thoiry (ZooSafari)	1,787306	48,861523	0.0.1 Indian gaur (Bos gaurus gaurus); full sample in EtOH	X191201	20190627
	y	Gaur	dung	20190621	Thoiry_full 013	France	Yvelines	Thoiry (ZooSafari)	1,787306	48,861523	0.0.1 Indian gaur (Bos gaurus gaurus); full sample in EtOH	X191202	20190627
y	y	Gaur	dung	20190619	Thoiry_full 017	France	Yvelines	Thoiry (ZooSafari)	1,787306	48,861523	1.0 Indian gaur (Bos gaurus gaurus); localID A4035; studbook# 1184; full sample in EtOH	X191203	20190627
	y	Gaur	dung	20190621	Thoiry_full 018	France	Yvelines	Thoiry (ZooSafari)	1,787306	48,861523	0.0.1 Indian gaur (Bos gaurus gaurus); full sample in EtOH	X191204	20190627
y	y	Gaur	dung	20190621	Thoiry 009	France	Yvelines	Thoiry (ZooSafari)	1,787306	48,861523	0.0.1 Indian gaur (Bos gaurus gaurus); single swab in InhibitEX; <24h	X191222	20190627
y	y	Gaur	dung	20190621	Thoiry 010	France	Yvelines	Thoiry (ZooSafari)	1,787306	48,861523	0.0.1 Indian gaur (Bos gaurus gaurus); single swab in InhibitEX; <24h	X191223	20190627
	y	Gaur	dung	20190621	Thoiry 013	France	Yvelines	Thoiry (ZooSafari)	1,787306	48,861523	0.0.1 Indian gaur (Bos gaurus gaurus); single swab in InhibitEX; <24h	X191224	20190627
y	y	Gaur	dung	20190619	Thoiry 017	France	Yvelines	Thoiry (ZooSafari)	1,787306	48,861523	1.0 Indian gaur (Bos gaurus gaurus); localID A4035; studbook# 1184; single swab in InhibitEX; fresh	X191225	20190627
	y	Gaur	dung	20190621	Thoiry 018	France	Yvelines	Thoiry (ZooSafari)	1,787306	48,861523	0.0.1 Indian gaur (Bos gaurus gaurus); single swab in InhibitEX; <24h	X191226	20190627
y	y	Gaur	dung	20190825	Tierpark Berlin_full 012	Germany	Berlin	Berlin (Tierpark Friedrichsfelde)	13,530888	52,505341	Manon juvenile 0.1 gayal (B. gaurus frontalis); localID MG0074; full sample in EtOH; fresh	X191391	20191008
y	y	Gaur	dung	20190823	Tierpark Berlin_full 019	Germany	Berlin	Berlin (Tierpark Friedrichsfelde)	13,530888	52,505341	Oscar 1.0 gayal (B. gaurus frontalis); localID MG0074; full sample in EtOH; fresh	X191392	20191008
	y	Gaur	dung	20190806	Tierpark Berlin_full 028	Germany	Berlin	Berlin (Tierpark Friedrichsfelde)	13,530888	52,505341	Hertha 0.1 gayal (B. gaurus frontalis); localID MG0074; full sample in EtOH; fresh	X191393	20191008
y	y	Gaur	dung	20190823	Tierpark Berlin_full 033	Germany	Berlin	Berlin (Tierpark Friedrichsfelde)	13,530888	52,505341	Biene 0.1 gayal (B. gaurus frontalis); localID MG0074; full sample in EtOH; fresh	X191394	20191008
y	y	Gaur	dung	20190823	Tierpark Berlin 002	Germany	Berlin	Berlin (Tierpark Friedrichsfelde)	13,530888	52,505341	Oscar 1.0 gayal (B. gaurus frontalis); localID MG0074; single swab in InhibitEX; fresh	X191437	20191008
y	y	Gaur	dung	20190825	Tierpark Berlin 044	Germany	Berlin	Berlin (Tierpark Friedrichsfelde)	13,530888	52,505341	Manon juvenile 0.1 gayal (B. gaurus frontalis); localID MG0074; single swab in InhibitEX; fresh	X191438	20191008
y	y	Gaur	dung	20190823	Tierpark Berlin 065	Germany	Berlin	Berlin (Tierpark Friedrichsfelde)	13,530888	52,505341	Biene 0.1 gayal (B. gaurus frontalis); localID MG0074; single swab in InhibitEX; fresh	X191439	20191008
y	y	Gaur	dung	20190806	Tierpark Berlin 072	Germany	Berlin	Berlin (Tierpark Friedrichsfelde)	13,530888	52,505341	Hertha 0.1 gayal (B. gaurus frontalis); localID MG0074; single swab in InhibitEX; fresh	X191440	20191008
	y	Gaur	hair	20190806	Tierpark Berlin_bag 009	Germany	Berlin	Berlin (Tierpark Friedrichsfelde)	13,530888	52,505341	Hertha 0.1 gayal (B. gaurus frontalis); localID MG0074; during narcosis	X191471	20191008
y	y	Gaur	saliva	20190825	Tierpark Berlin_bag 025	Germany	Berlin	Berlin (Tierpark Friedrichsfelde)	13,530888	52,505341	Oscar 1.0 gayal (B. gaurus frontalis); localID MG0074; single swab from feeding trough full of saliva	X191472	20191008
	y	Gaur	saliva	20190806	Tierpark Berlin_bag 030	Germany	Berlin	Berlin (Tierpark Friedrichsfelde)	13,530888	52,505341	Hertha 0.1 gayal (B. gaurus frontalis); localID MG0074; single swab während Narkose genommen	X191473	20191008
y	n	human	saliva	20200220	NA	Germany	Hessen	Gelnhausen	9,186266	50.198	invasive saliva swabs sample of corresponding author	NA	20200225
y	y	Lowland anoa	dung	20190215	Zoo Berlin_full 001	Germany	Berlin	Berlin (Zoologischer Garten)	13,339662	52,508553	Tycoon 1.0; full sample in EtOH; fresh (2 hours old)	X190473	20190225
y	y	Lowland anoa	dung	20190215	Zoo Berlin_full 006	Germany	Berlin	Berlin (Zoologischer Garten)	13,339662	52,508553	Cora 0.1; full sample in EtOH; fresh (2 hours old)	X190474	20190225
	y	Lowland anoa	dung	20190215	Zoo Berlin_full 020	Germany	Berlin	Berlin (Zoologischer Garten)	13,339662	52,508553	Tina 0.1; full sample in EtOH; fresh (2 hours old)	X190475	20190225
	y	Lowland anoa	dung	20190215	Zoo Berlin 001	Germany	Berlin	Berlin (Zoologischer Garten)	13,339662	52,508553	Tycoon 1.0; single swab in InhibitEX; fresh (2 hours old)	X190497	20190225
	y	Lowland anoa	dung	20190215	Zoo Berlin 002	Germany	Berlin	Berlin (Zoologischer Garten)	13,339662	52,508553	Tycoon 1.0; single swab in InhibitEX; fresh (2 hours old)	X190498	20190225
	y	Lowland anoa	dung	20190215	Zoo Berlin 003	Germany	Berlin	Berlin (Zoologischer Garten)	13,339662	52,508553	Tycoon 1.0; single swab in InhibitEX; fresh (2 hours old)	X190499	20190225
y	y	Lowland anoa	dung	20190215	Zoo Berlin 034	Germany	Berlin	Berlin (Zoologischer Garten)	13,339662	52,508553	Tina 0.1; single swab in InhibitEX; fresh (2 hours old)	X190530	20190225
	y	Lowland anoa	dung	20190215	Zoo Berlin 035	Germany	Berlin	Berlin (Zoologischer Garten)	13,339662	52,508553	Tina 0.1; single swab in InhibitEX; fresh (2 hours old)	X190531	20190225
	y	Lowland anoa	dung	20190215	Zoo Berlin 036	Germany	Berlin	Berlin (Zoologischer Garten)	13,339662	52,508553	Tina 0.1; single swab in InhibitEX; fresh (2 hours old)	X190532	20190225
y	y	Lowland anoa	hair	20190214	Zoo Berlin_bag 009	Germany	Berlin	Berlin (Zoologischer Garten)	13,339662	52,508553	Tina 0.1; single hairs; together with saliva swabs (Zoo Berlin_bag 009.2)together	X190549	20190225
y	y	Lowland anoa	saliva	20190214	Zoo Berlin_bag 009,2	Germany	Berlin	Berlin (Zoologischer Garten)	13,339662	52,508553	Tina 0.1; single swab; was with hair (Zoo Berlin_bag 009) together	X190550	20190225
y	y	Lowland anoa	saliva	20190214	Zoo Berlin_bag 012	Germany	Berlin	Berlin (Zoologischer Garten)	13,339662	52,508553	Cora 0.1; single swab	X190551	20190225
y	y	Lowland anoa	hair	20190214	Zoo Berlin_bag 025	Germany	Berlin	Berlin (Zoologischer Garten)	13,339662	52,508553	Tycoon 1.0; single hairs; together with saliva swabs (Zoo Berlin_bag 025.2)	X190552	20190225
	y	Lowland anoa	saliva	20190214	Zoo Berlin_bag 025,2	Germany	Berlin	Berlin (Zoologischer Garten)	13,339662	52,508553	Tycoon 1.0; single hairs; together with saliva swabs (Zoo Berlin_bag 025)	X190553	20190225
y	y	Lowland anoa	dung	20190615	Thoiry_full 003	France	Yvelines	Thoiry (ZooSafari)	1,788654	48,863480	Cosmo 1.0; localID B5308; studbook# T00644; full sample in EtOH	X191199	20190627
y	y	Lowland anoa	dung	20190615	Thoiry_full 004	France	Yvelines	Thoiry (ZooSafari)	1,788654	48,863480	0.1; localID B6031; full sample in EtOH	X191200	20190627
y	y	Lowland anoa	dung	20190615	Thoiry 003	France	Yvelines	Thoiry (ZooSafari)	1,788654	48,863480	Cosmo 1.0; localID B5308; studbook# T00644; single swab in InhibitEX; fresh	X191212	20190627
y	y	Lowland anoa	dung	20190615	Thoiry 004	France	Yvelines	Thoiry (ZooSafari)	1,788654	48,863480	0.1; localID B6031; single swab in InhibitEX; fresh	X191213	20190627
y	y	Lowland anoa	dung	20190625	Praha_full 001	Czechia	Hlavní m?sto Praha	Praha (Zoo)	14,405207	50,118507	Goa 0.1; Intl Stdbk# T00588; full sample in EtOH. fresh (<24h)	X200011	20200108
y	y	Lowland anoa	dung	20190625	Praha_full 002	Czechia	Hlavní m?sto Praha	Praha (Zoo)	14,405207	50,118507	1.0; localID 150062; full sample in EtOH. fresh (<24h)	X200012	20200108
y	y	Lowland anoa	dung	20190625	Praha 001	Czechia	Hlavní m?sto Praha	Praha (Zoo)	14,405207	50,118507	Goa 0.1; Intl Stdbk# T00588; single swab in InhibitEX. fresh (<24h)	X200023	20200108
y	y	Lowland anoa	dung	20190625	Praha 002	Czechia	Hlavní m?sto Praha	Praha (Zoo)	14,405207	50,118507	1.0; localID 150062; single swab in InhibitEX. fresh (<24h)	X200024	20200108
	y	Mountain anoa	dung	20190320	Krefeld_full 001	Germany	Nordrhein-Westfalen	Krefeld (Zoo)	6,605593	51,339668	Idris 1.0 Bubalus quarlesi; Intl. Stdbk# 508; full sample in EtOH; max. 24 h old	X190854	20190327
	y	Mountain anoa	dung	20190320	Krefeld_full 002	Germany	Nordrhein-Westfalen	Krefeld (Zoo)	6,605593	51,339668	Idris 1.0 Bubalus quarlesi; Intl. Stdbk# 508; full sample in EtOH; max. 24 h old	X190855	20190327
	y	Mountain anoa	dung	20190320	Krefeld 001	Germany	Nordrhein-Westfalen	Krefeld (Zoo)	6,605593	51,339668	Idris 1.0 Bubalus quarlesi; Intl. Stdbk# 508; single swab in InhibitEX; max. 24 h old	X190856	20190327
	y	Mountain anoa	dung	20190320	Krefeld 002	Germany	Nordrhein-Westfalen	Krefeld (Zoo)	6,605593	51,339668	Idris 1.0 Bubalus quarlesi; Intl. Stdbk# 508; single swab in InhibitEX; max. 24 h old	X190857	20190327
	y	Mountain anoa	dung	20190320	Krefeld 003	Germany	Nordrhein-Westfalen	Krefeld (Zoo)	6,605593	51,339668	Idris 1.0 Bubalus quarlesi; Intl. Stdbk# 508; single swab in InhibitEX; max. 24 h old	X190858	20190327
	y	Mountain anoa	dung	20190320	Krefeld 004	Germany	Nordrhein-Westfalen	Krefeld (Zoo)	6,605593	51,339668	Idris 1.0 Bubalus quarlesi; Intl. Stdbk# 508; single swab in InhibitEX; max. 24 h old	X190859	20190327
	y	Mountain anoa	dung	20190320	Krefeld 005	Germany	Nordrhein-Westfalen	Krefeld (Zoo)	6,605593	51,339668	Idris 1.0 Bubalus quarlesi; Intl. Stdbk# 508; single swab in InhibitEX; max. 24 h old	X190860	20190327
y	y	Mountain anoa	dung	20190320	Krefeld 006	Germany	Nordrhein-Westfalen	Krefeld (Zoo)	6,605593	51,339668	Idris 1.0 Bubalus quarlesi; Intl. Stdbk# 508; single swab in InhibitEX; max. 24 h old	X190861	20190327
y	y	Mountain anoa	saliva	20190320	Krefeld_bag 001	Germany	Nordrhein-Westfalen	Krefeld (Zoo)	6,605593	51,339668	Idris 1.0 Bubalus quarlesi; Intl. Stdbk# 508; single swab	X190862	20190327
y	y	Mountain anoa	urinee	20190320	Krefeld_bag 002	Germany	Nordrhein-Westfalen	Krefeld (Zoo)	6,605593	51,339668	Idris 1.0 Bubalus quarlesi; Intl. Stdbk# 508; single swab	X190863	20190327
y	y	Mountain anoa	hair	20190320	Krefeld_bag 003	Germany	Nordrhein-Westfalen	Krefeld (Zoo)	6,605593	51,339668	Idris 1.0 Bubalus quarlesi; Intl. Stdbk# 508	X190864	20190327
y	n	Red deer	tissue	20151219	LH_022	Germany	Niedersachsen	29345 Unterlüß	10.2529	52.8107		R160684	20170222
y	n	red fox	hair	20160426	LS19-260416-PU	Germany	Hessen	LS19	9.3772	50.2053	WK possible (different hair types)	K160631	20160511
	y	Water buffalo	dung	20190215	Zoo Berlin_full 002	Germany	Berlin	Berlin (Zoologischer Garten)	13,339143	52,508286	Ophelia 0.1 South European water buffalo (Bubalus arnee bubalis); full sample in EtOH; defaected at night	X190479	20190225
y	y	Water buffalo	dung	20190215	Zoo Berlin_full 010	Germany	Berlin	Berlin (Zoologischer Garten)	13,339143	52,508286	Gonzo 1.0 South European water buffalo (Bubalus arnee bubalis); full sample in EtOH; defaected at night	X190480	20190225
y	y	Water buffalo	dung	20190215	Zoo Berlin_full 013	Germany	Berlin	Berlin (Zoologischer Garten)	13,339143	52,508286	Uwe 1.0 subadulter South European water buffalo (Bubalus arnee bubalis); full sample in EtOH; defaected at night	X190481	20190225
y	y	Water buffalo	dung	20190215	Zoo Berlin_full 014	Germany	Berlin	Berlin (Zoologischer Garten)	13,339143	52,508286	Olga 0.1 South European water buffalo (Bubalus arnee bubalis); full sample in EtOH; defaected at night	X190482	20190225
	y	Water buffalo	dung	20190215	Zoo Berlin 007	Germany	Berlin	Berlin (Zoologischer Garten)	13,339143	52,508286	Ophelia 0.1 South European water buffalo (Bubalus arnee bubalis); single swab in InhibitEX; defaected at night	X190503	20190225
	y	Water buffalo	dung	20190215	Zoo Berlin 008	Germany	Berlin	Berlin (Zoologischer Garten)	13,339143	52,508286	Ophelia 0.1 South European water buffalo (Bubalus arnee bubalis); single swab in InhibitEX; defaected at night	X190504	20190225
	y	Water buffalo	dung	20190215	Zoo Berlin 009	Germany	Berlin	Berlin (Zoologischer Garten)	13,339143	52,508286	Ophelia 0.1 South European water buffalo (Bubalus arnee bubalis); single swab in InhibitEX; defaected at night	X190505	20190225
y	y	Water buffalo	dung	20190215	Zoo Berlin 031	Germany	Berlin	Berlin (Zoologischer Garten)	13,339143	52,508286	Gonzo 1.0 South European water buffalo (Bubalus arnee bubalis); single swab in InhibitEX; defaected at night	X190527	20190225
	y	Water buffalo	dung	20190215	Zoo Berlin 032	Germany	Berlin	Berlin (Zoologischer Garten)	13,339143	52,508286	Gonzo 1.0 South European water buffalo (Bubalus arnee bubalis); single swab in InhibitEX; defaected at night	X190528	20190225
	y	Water buffalo	dung	20190215	Zoo Berlin 033	Germany	Berlin	Berlin (Zoologischer Garten)	13,339143	52,508286	Gonzo 1.0 South European water buffalo (Bubalus arnee bubalis); single swab in InhibitEX; defaected at night	X190529	20190225
y	y	Water buffalo	saliva	20190215	Zoo Berlin_bag 010	Germany	Berlin	Berlin (Zoologischer Garten)	13,339143	52,508286	Olga 0.1 South European water buffalo (Bubalus arnee bubalis); single swab	X190557	20190225
y	y	Water buffalo	saliva	20190215	Zoo Berlin_bag 014	Germany	Berlin	Berlin (Zoologischer Garten)	13,339143	52,508286	Uwe 1.0 subadulter South European water buffalo (Bubalus arnee bubalis); single swab	X190558	20190225
y	y	Water buffalo	saliva	20190214	Zoo Berlin_bag 018	Germany	Berlin	Berlin (Zoologischer Garten)	13,339143	52,508286	Gonzo 1.0 South European water buffalo (Bubalus arnee bubalis); single swab	X190559	20190225
y	y	Water buffalo	saliva	20190214	Zoo Berlin_bag 024	Germany	Berlin	Berlin (Zoologischer Garten)	13,339143	52,508286	Ophelia 0.1 South European water buffalo (Bubalus arnee bubalis); single swab	X190560	20190225
	y	Water buffalo	dung	20190822	Tierpark Berlin_full 013	Germany	Berlin	Berlin (Tierpark Friedrichsfelde)	13,528844	52,506050	Pawel 1.0 kerabau (Bubalus arnee bubalis); localID MG0073; full sample in EtOH; fresh	X191410	20191008
y	y	Water buffalo	dung	20190806	Tierpark Berlin 041	Germany	Berlin	Berlin (Tierpark Friedrichsfelde)	13,528844	52,506050	Pawel 1.0 kerabau (Bubalus arnee bubalis); localID MG0073; single swab in InhibitEX; fresh	X191456	20191008
	y	Water buffalo	ear wax	20190822	Tierpark Berlin_bag 029	Germany	Berlin	Berlin (Tierpark Friedrichsfelde)	13,528844	52,506050	Pawel 1.0 kerabau (Bubalus arnee bubalis); localID MG0073; single swab direkt from Gehörgang	X191478	20191008
y	n	wild boar	hair	20160329	LS17-290316-PU	Germany	Hessen	LS17	9.36412	50.202	2 thin hairs	K160387	20160414
	y	Yak	dung	20190219	Gera_full 003	Germany	Thüringen	Gera (Tierpark)	12,057275	50,864594	Ole 1.0 domestic yak (Bos mutus grunniens); faecal pat=Gera 007/008/009; full sample in EtOH; fresh	X190412	20190220
y	y	Yak	dung	20190219	Gera_full 004	Germany	Thüringen	Gera (Tierpark)	12,057275	50,864594	Cimba 0.1 domestic yak (Bos mutus grunniens); faecal pat=Gera 010/011/012; full sample in EtOH; firsch	X190413	20190220
	y	Yak	dung	20190219	Gera 007	Germany	Thüringen	Gera (Tierpark)	12,057275	50,864594	Ole 1.0 domestic yak (Bos mutus grunniens); faecal pat=Gera_full 003/Gera 008/009; single swab in InhibitEX; fresh	X190423	20190220
	y	Yak	dung	20190219	Gera 008	Germany	Thüringen	Gera (Tierpark)	12,057275	50,864594	Ole 1.0 domestic yak (Bos mutus grunniens); faecal pat=Gera_full 003/Gera 007/009; single swab in InhibitEX; fresh	X190424	20190220
	y	Yak	dung	20190219	Gera 009	Germany	Thüringen	Gera (Tierpark)	12,057275	50,864594	Ole 1.0 domestic yak (Bos mutus grunniens); faecal pat=Gera_full 003/Gera 007/008; single swab in InhibitEX; fresh	X190425	20190220
y	y	Yak	dung	20190219	Gera 010	Germany	Thüringen	Gera (Tierpark)	12,057275	50,864594	Cimba 0.1 domestic yak (Bos mutus grunniens); faecal pat=Gera_full 004/Gera 011/012; single swab in InhibitEX; firsch	X190426	20190220
	y	Yak	dung	20190219	Gera 011	Germany	Thüringen	Gera (Tierpark)	12,057275	50,864594	Cimba 0.1 domestic yak (Bos mutus grunniens); faecal pat=Gera_full 004/Gera 010/012; single swab in InhibitEX; firsch	X190427	20190220
	y	Yak	dung	20190219	Gera 012	Germany	Thüringen	Gera (Tierpark)	12,057275	50,864594	Cimba 0.1 domestic yak (Bos mutus grunniens); faecal pat=Gera_full 004/Gera 010/011; single swab in InhibitEX; firsch	X190428	20190220
y	y	Yak	urinee	20190219	Gera_bag 003	Germany	Thüringen	Gera (Tierpark)	12,057275	50,864594	Ole 1.0 domestic yak (Bos mutus grunniens); single swab	X190440	20190220
y	y	Yak	urinee	20190219	Gera_bag 004	Germany	Thüringen	Gera (Tierpark)	12,057275	50,864594	Cimba 0.1 domestic yak (Bos mutus grunniens); single swab	X190441	20190220
y	y	Yak	dung	20190315	Rostock_full 004A	Germany	Mecklenburg-Vorpommern	Rostock (Zoo)	12,081238	54,077362	Tenzing 1.0 domestic yak (Bos mutus grunniens); full sample in EtOH; faecal pat=Rostock 004A; fresh	X190767	20190326
y	y	Yak	dung	20190315	Rostock_full 005	Germany	Mecklenburg-Vorpommern	Rostock (Zoo)	12,081238	54,077362	0.1 domestic yak (Bos mutus grunniens); full sample in EtOH; faecal pat=Rostock 005A; fresh	X190768	20190326
y	y	Yak	dung	20190315	Rostock_full 006	Germany	Mecklenburg-Vorpommern	Rostock (Zoo)	12,081238	54,077362	0.1 domestic yak (Bos mutus grunniens); full sample in EtOH; faecal pat=Rostock 006A; fresh	X190769	20190326
y	y	Yak	dung	20190315	Rostock 004A	Germany	Mecklenburg-Vorpommern	Rostock (Zoo)	12,081238	54,077362	Tenzing 1.0 domestic yak (Bos mutus grunniens); single swab in InhibitEX; faecal pat=Rostock_full 004A; fresh	X190776	20190326
y	y	Yak	dung	20190315	Rostock 005A	Germany	Mecklenburg-Vorpommern	Rostock (Zoo)	12,081238	54,077362	0.1 domestic yak (Bos mutus grunniens); single swab in InhibitEX; faecal pat=Rostock_full 005; fresh	X190777	20190326
y	y	Yak	dung	20190315	Rostock 006A	Germany	Mecklenburg-Vorpommern	Rostock (Zoo)	12,081238	54,077362	0.1 domestic yak (Bos mutus grunniens); single swab in InhibitEX; faecal pat=Rostock_full 006; fresh	X190778	20190326
y	y	Yak	dung	20190621	Thoiry_full 001	France	Yvelines	Thoiry (ZooSafari)	1,794369	48,857914	1.0 juvenile domestic yak (Bos mutus grunniens); full sample in EtOH	X191194	20190627
	y	Yak	dung	20190621	Thoiry_full 002	France	Yvelines	Thoiry (ZooSafari)	1,794369	48,857914	1.0 juvenile domestic yak (Bos mutus grunniens); full sample in EtOH	X191195	20190627
	y	Yak	dung	20190621	Thoiry_full 012	France	Yvelines	Thoiry (ZooSafari)	1,794369	48,857914	1.0 juvenile domestic yak (Bos mutus grunniens); full sample in EtOH	X191196	20190627
y	y	Yak	dung	20190621	Thoiry 001	France	Yvelines	Thoiry (ZooSafari)	1,794369	48,857914	1.0 juvenile domestic yak (Bos mutus grunniens); single swab in InhibitEX; >24h?	X191208	20190627
y	y	Yak	dung	20190621	Thoiry 007	France	Yvelines	Thoiry (ZooSafari)	1,794369	48,857914	1.0 juvenile domestic yak (Bos mutus grunniens); single swab in InhibitEX; <24h	X191209	20190627
	y	Yak	dung	20190621	Thoiry 008	France	Yvelines	Thoiry (ZooSafari)	1,794369	48,857914	1.0 juvenile domestic yak (Bos mutus grunniens); single swab in InhibitEX; <24h	X191210	20190627
	y	Yak	dung	20190621	Thoiry 012	France	Yvelines	Thoiry (ZooSafari)	1,794369	48,857914	1.0 juvenile domestic yak (Bos mutus grunniens); single swab in InhibitEX; <24h	X191211	20190627
y	y	Yak	dung	20190925	Warszawa_full 009	Poland	Masowien	Warszawa (Zoo)	21,017527	52,260090	0.1 domestic yak (Bos mutus grunniens); localID S6123; full sample in EtOH; fresh	X191490	20191001
y	y	Yak	dung	20190925	Warszawa_full 012	Poland	Masowien	Warszawa (Zoo)	21,017527	52,260090	0.1 domestic yak (Bos mutus grunniens); localID S6766; full sample in EtOH; fresh	X191491	20191001
y	y	Yak	dung	20190925	Warszawa_full 014	Poland	Masowien	Warszawa (Zoo)	21,017527	52,260090	1.0 domestic yak (Bos mutus grunniens); localID S6332; full sample in EtOH; fresh	X191492	20191001
y	y	Yak	dung	20190925	Warszawa 002	Poland	Masowien	Warszawa (Zoo)	21,017527	52,260090	0.1 domestic yak (Bos mutus grunniens); localID S6766; single swab in InhibitEX; fresh	X191501	20191001
y	y	Yak	dung	20190925	Warszawa 011	Poland	Masowien	Warszawa (Zoo)	21,017527	52,260090	0.1 domestic yak (Bos mutus grunniens); localID S6123; single swab in InhibitEX; fresh	X191502	20191001
y	y	Yak	dung	20190925	Warszawa 012	Poland	Masowien	Warszawa (Zoo)	21,017527	52,260090	1.0 domestic yak (Bos mutus grunniens); localID S6332; single swab in InhibitEX; fresh	X191503	20191001
y	y	Yak	hair	20190926	Warszawa_bag 001	Poland	Masowien	Warszawa (Zoo)	21,017527	52,260090	1.0 domestic yak (Bos mutus grunniens); localID S6332	X191510	20191001
y	y	Yak	hair	20190926	Warszawa_bag 003	Poland	Masowien	Warszawa (Zoo)	21,017527	52,260090	0.1 domestic yak (Bos mutus grunniens); localID S6766	X191511	20191001
y	y	Yak	hair	20190926	Warszawa_bag 015	Poland	Masowien	Warszawa (Zoo)	21,017527	52,260090	0.1 domestic yak (Bos mutus grunniens); localID S6123	X191512	20191001
