# Supplementary material for: A reduced SNP panel optimised for non-invasive genetic assessment of a genetically impoverished conservation icon, the European bison
Source: Sci Rep. 2024 Jan 22;14:1875. doi: 10.1038/s41598-024-51495-9 (PMC10803807; doi:10.1038/s41598-024-51495-9)
Supplement: Supplementary file 4 — Supplementary Information 4. [file 41598_2024_51495_MOESM4_ESM.xlsx]

## Sheet: SNP list
																					European bison, Bos bonasus (n = 137); incl. LC and LL													American bison, Bos bison (n = 35); incl. B. b. bison + B. b. athabascae			Yak, Bos mutus grunniens (n = 9)			Domestic cattle, Bos primigenius (n = 15); incl. B. p. taurus + B. p. indicus (taurine, indicine, sanga, African humpless cattle)			Gaur, Bos gaurus (n = 10); incl. B. g. gaurus + B. g. frontalis			Javan banteng, Bos javanicus javanicus (n = 8)			Water buffalo, Bubalus arnee bubalis (n = 5); swamp-type + river-type
DesignAssayID	SNP_name	rs#	BPchr	96×_SNP_panel	sex_determination	individualisation	parental_assignment	genetic_diversity_assessment	breeding_line_discrimination	cross-species_detection (wisent vs all species)	cross-species_detection (wisent vs dometic cattle)	taxon identification (Bos vs Bubalina)	taxon identification (American bison vs wisent/domestic cattle vs Bibos/yak)	taxon identification (Bibos vs yak)	taxon identification (Javan banteng vs Indian gaur vs gayal)	taxon identification (plains bison vs wood bison)	taxon identification (taurine cattle vs zebu [vs African humpless cattle vs sanga]*)	taxon identification (anoa vs swamp-type water buffalo vs river-type water buffalol)	private_alleles_in_LC	monomorphic_in_Bos_bonasus	AF_1	AF_2	probability of locus in HWE	significance HWE	n	GE_rate_non-invasive samples	ADO_rate_non-invasive samples	FA_rate_non-invasive samples	call_rate_non-invasive samples	GE_rate_invasive samples	ADO_rate_invasive samples	FA_rate_invasive samples	call_rate_invasive samples	AF_1	AF_2	n	AF_1	AF_2	n	AF_1	AF_2	n	AF_1	AF_2	n	AF_1	AF_2	n	AF_1
GTA0242147	BovineHD0100029514	rs42699476	1	y	n	y	y	y	n	y	n	y	y	y	y	n	n	n	n	n	0.64964	0.35036	0.94539	ns	137	0.00552486	0.00552486	0	0.950276	0	0	0	0.978261	0.15714	0.84286	35	0	1	9	0.43333	0.56667	15	0	1	10	0	1	8	1
GTA0242186	ARS-BFGL-NGS-12781	rs109374829	1	y	n	y	y	y	n	y	n	y	y	y	y	n	n	n	n	n	0.60584	0.39416	0.798008	ns	137	0.0441989	0.0441989	0	0.917127	0	0	0	0.98913	0.01429	0.98571	35	0	1	9	0.32143	0.67857	14	0	1	10	0	1	8	0
GTA0242192	ARS-BFGL-NGS-41048	rs109694756	1	y	n	y	y	y	n	y	n	y	y	y	y	n	y	n	n	n	0.51095	0.48905	0.0330641	*	137	0.0220994	0.0220994	0	0.906077	0	0	0	0.978261	1	0	35	1	0	9	0.26667	0.73333	15	0.95	0.05	10	0	1	8	1
GTA0242229	Hapmap49986-BTA-41525	rs41605771	1	y	n	y	y	y	n	y	y	y	y	y	y	n	n	n	n	n	0.85401	0.14599	0.956121	ns	137	0.0220994	0.0110497	0.0110497	0.944751	0	0	0	0.978261	0.97143	0.02857	35	0	1	9	0.36667	0.63333	15	1	0	10	0	1	8	1
GTA0250909	Hapmap43297-BTA-57357	rs41583126	1	y	n	n	n	n	n	y	y	y	y	y	y	n	n	n	n	y	0	1	monomorphic		137	0	0	0	0.950276	0	0	0	0.98913	0.77143	0.22857	35	0	1	9	0.3	0.7	15	0	1	10	0	1	8	1
GTA0250961	BTA-33571-no-rs	rs41602465	1	y	n	y	n	n	n	y	n	y	y	y	y	n	n	y	n	n	0.90441	0.09559	1.9953e-31	***	136	0.0110497	0.00552486	0.00552486	0.889503	0	0	0	0.978261	1	0	35	1	0	9	0.8	0.2	15	0.55556	0.44444	9	1	0	8	0.8
GTA0177109	ARS-BFGL-NGS-28347	rs109455410	2	y	n	y	y	y	n	y	n	y	y	y	y	n	n	n	n	n	0.72993	0.27007	0.667031	ns	137	0.0165746	0.0165746	0	0.944751	0	0	0	0.978261	0	1	35	0	1	9	0.86667	0.13333	15	0.75	0.25	10	1	0	8	1
GTA0177143	BTA-48356	rs41640477	2	y	n	y	y	y	n	y	n	y	y	y	y	n	n	n	n	n	0.27007	0.72993	0.667031	ns	137	0.0165746	0.0165746	0	0.933702	0	0	0	0.978261	0.61429	0.38571	35	1	0	9	0.1	0.9	15	1	0	10	1	0	8	1
GTA0177188	ARS-BFGL-NGS-29467	rs110670101	2	y	n	y	y	y	y	y	y	y	y	y	y	y	y	n	n	n	0.54015	0.45985	0.0380974	*	137	0.0165746	0.0110497	0.00552486	0.922652	0	0	0	0.98913	0.18571	0.81429	35	1	0	9	0.86667	0.13333	15	1	0	10	0.125	0.875	8	0
GTA0250953	Hapmap39151-BTA-22132	rs41572266	2	y	n	n	n	n	n	y	n	y	y	y	y	n	n	n	n	y	1	0	monomorphic		137	0	0	0	0.961326	0	0	0	0.978261	0.07143	0.92857	35	0	1	9	0.83333	0.16667	15	0	1	10	0	1	8	0
GTA0242152	ARS-BFGL-NGS-97849	rs110553601	3	y	n	y	y	y	n	y	n	y	y	y	y	n	n	n	n	n	0.32847	0.67153	0.490293	ns	137	0.0331492	0.0276243	0.00552486	0.922652	0	0	0	0.978261	0.87143	0.12857	35	0	1	9	0.1	0.9	15	0	1	10	0	1	8	0
GTA0242165	BovineHD0300029062	rs43356243	3	y	n	y	n	n	y	y	y	y	y	y	y	n	n	n	n	n	0.36131	0.63869	0.248811	ns	137	0.00552486	0.00552486	0	0.917127	0	0	0	0.98913	0	1	35	0	1	9	0.03333	0.96667	15	0	1	10	0	1	8	1
GTA0250895	Hapmap58361-rs29011460	rs29011460	3	y	n	y	y	y	n	y	n	y	y	y	y	n	n	n	n	n	0.53285	0.46715	0.15914	ns	137	0.0220994	0.0220994	0	0.911602	0	0	0	0.98913	0	1	35	0	1	9	0.56667	0.43333	15	0	1	10	0	1	8	1
GTA0250943	BTA-69456-no-rs	rs43714200	3	y	n	y	n	n	n	y	y	y	y	y	y	n	n	n	y	n	0.05109	0.94891	0.00380345	**	137	0	0	0	0.928177	0	0	0	1	0.98571	0.01429	35	1	0	9	0.46667	0.53333	15	1	0	10	1	0	8	1
GTA0177100	Hapmap27403-BTA-142195	rs110095271	4	y	n	y	y	y	n	y	n	y	y	y	y	n	y	n	n	n	0.60949	0.39051	0.748734	ns	137	0.0220994	0.0165746	0.00552486	0.950276	0	0	0	0.978261	1	0	35	0	1	9	0.86667	0.13333	15	0	1	10	0	1	8	0
GTA0242143	BovineHD0400018716	rs132784204	4	y	n	y	y	y	n	y	y	y	y	y	y	n	n	n	n	n	0.4927	0.5073	0.348502	ns	137	0.0110497	0.00552486	0.00552486	0.900552	0	0	0	1	0.82857	0.17143	35	0	1	9	0.83333	0.16667	15	0	1	10	0	1	8	0
GTA0242150	BovineHD0400013038	rs110513205	4	y	n	y	y	y	n	y	n	y	y	y	y	n	y	y	n	n	0.5438	0.4562	0.120153	ns	137	0.0220994	0.0220994	0	0.900552	0	0	0	0.978261	0.45714	0.54286	35	1	0	9	0.36667	0.63333	15	0	1	10	1	0	8	0.6
GTA0242154	BovineHD0400027021	rs109627788	4	y	n	y	y	y	n	y	n	y	y	y	y	n	n	n	n	n	0.24453	0.75547	0.708502	ns	137	0.0110497	0.00552486	0.00552486	0.928177	0	0	0	0.978261	0.94286	0.05714	35	0.27778	0.72222	9	0.43333	0.56667	15	0.7	0.3	10	0	1	8	0
GTA0242202	Hapmap57810-rs29009951	rs29009951	4	y	n	y	n	n	y	y	y	y	y	y	y	y	n	n	n	n	0.5073	0.4927	8.91296e-31	***	137	0.0276243	0.0165746	0.0110497	0.928177	0	0	0	0.978261	0.52857	0.47143	35	1	0	5	0.13333	0.86667	15	1	0	10	0.75	0.25	8	1
GTA0242204	BTB-00190917	rs43397006	4	y	n	y	y	y	n	y	y	y	y	y	y	n	n	n	n	n	0.51095	0.48905	0.545875	ns	137	0.0220994	0.0165746	0.00552486	0.917127	0	0	0	0.978261	1	0	35	1	0	9	0.13333	0.86667	15	0.8	0.2	10	0.875	0.125	8	1
GTA0250947	ARS-BFGL-NGS-26033	rs110275888	4	y	n	y	y	y	n	y	n	y	y	y	y	n	n	n	n	n	0.5219	0.4781	0.0516181	ns	137	0.0276243	0.0276243	0	0.922652	0	0	0	0.978261	1	0	35	0	1	9	0.53333	0.46667	15	1	0	10	1	0	8	1
GTA0250962	Hapmap31842-BTA-161975	rs109670956	4	y	n	n	n	n	n	y	y	y	y	y	y	n	n	n	n	y	0	1	monomorphic		137	0	0	0	0.966851	0	0	0	0.967391	0.98571	0.01429	35	1	0	9	0.43333	0.56667	15	1	0	10	1	0	8	1
GTA0177186	Hapmap44326-BTA-97746	rs41666667	5	y	n	y	n	n	y	y	y	y	y	y	y	n	y	n	n	n	0.41241	0.58759	3.71381e-05	***	137	0.0110497	0.00552486	0.00552486	0.939227	0	0	0	0.978261	0.97143	0.02857	35	1	0	9	0.83333	0.16667	15	1	0	10	1	0	8	1
GTA0242225	ARS-BFGL-NGS-40375	rs109314119	5	y	n	y	y	y	n	y	n	y	y	y	y	y	n	n	n	n	0.61314	0.38686	0.589912	ns	137	0.0165746	0.0165746	0	0.922652	0	0	0	0.978261	0.7	0.3	35	0.94444	0.05556	9	0.43333	0.56667	15	0.45	0.55	10	1	0	8	1
GTA0250892	BTA-73940-no-rs	rs41590791	5	y	n	y	y	y	n	y	n	y	y	y	y	n	n	n	y	n	0.92336	0.07664	0.00804333	**	137	0	0	0	0.972376	0	0	0	0.978261	1	0	35	1	0	9	0.86667	0.13333	15	1	0	10	1	0	8	1
GTA0177121	BTB-00273855	rs43482268	6	y	n	y	y	y	n	y	n	y	y	y	y	n	n	n	n	n	0.48905	0.51095	0.673194	ns	137	0.0331492	0.0331492	0	0.939227	0	0	0	0.978261	1	0	35	1	0	9	0.63333	0.36667	15	1	0	10	1	0	8	0
GTA0177126	Hapmap44575-BTA-86867	rs41658475	6	y	n	y	n	n	n	y	n	y	y	y	y	y	y	n	n	n	0.48905	0.51095	0.14776	ns	137	0.0276243	0.0276243	0	0.933702	0	0	0	0.978261	0.47143	0.52857	35	0.16667	0.83333	9	0.56667	0.43333	15	0	1	10	0	1	7	1
GTA0177144	BTB-01428761	rs42553820	6	y	n	y	y	y	y	y	n	y	y	y	y	n	n	n	n	n	0.43431	0.56569	0.148123	ns	137	0.0165746	0.0165746	0	0.928177	0	0	0	0.978261	0	1	35	1	0	9	0.56667	0.43333	15	0	1	10	0	1	8	0
GTA0177182	BTB-00270136	rs43479253	6	y	n	y	y	y	n	y	n	y	y	y	y	n	y	n	n	n	0.59854	0.40146	0.494886	ns	137	0.0165746	0.0165746	0	0.928177	0	0	0	0.978261	0	1	35	0	1	9	0.63333	0.36667	15	0	1	10	0	1	8	1
GTA0250937	ARS-BFGL-NGS-115828	rs110082638	6	y	n	y	y	y	n	y	n	y	y	y	y	n	n	n	n	n	0.5146	0.4854	0.352056	ns	137	0.0331492	0.0276243	0.00552486	0.911602	0	0	0	0.98913	0.77143	0.22857	35	1	0	9	0.5	0.5	15	1	0	10	1	0	8	1
GTA0250958	ARS-BFGL-NGS-15282	rs110670263	6	y	n	n	n	n	n	y	n	y	y	y	y	n	n	n	n	y	0	1	monomorphic		137	0.00552486	0.00552486	0	0.933702	0	0	0	0.98913	0.84286	0.15714	35	1	0	9	0.2	0.8	15	0	1	10	1	0	8	0
GTA0177166	ARS-BFGL-NGS-12110	rs110146526	7	y	n	y	y	y	n	y	n	y	y	y	y	n	y	n	n	n	0.55474	0.44526	0.771552	ns	137	0.0331492	0.0220994	0.0110497	0.922652	0	0	0	0.978261	1	0	35	1	0	9	0.76667	0.23333	15	0.9	0.1	10	0.3125	0.6875	8	1
GTA0242134	BovineHD0700029051	rs136888354	7	y	n	y	y	y	n	y	n	y	y	y	y	n	n	n	n	n	0.4635	0.5365	0.377706	ns	137	0.00552486	0.00552486	0	0.922652	0	0	0	0.98913	0	1	35	0.16667	0.83333	9	0.56667	0.43333	15	0.45	0.55	10	0	1	8	0
GTA0250897	ARS-BFGL-NGS-35767	rs110878390	7	y	n	y	y	y	n	y	n	y	y	y	y	y	y	n	n	n	0.61314	0.38686	0.858112	ns	137	0.0276243	0.0276243	0	0.906077	0	0	0	0.98913	0.75714	0.24286	35	0	1	8	0.4	0.6	15	0	1	10	0	1	8	0
GTA0250931	Hapmap42241-BTA-52719	rs41585231	7	y	n	y	y	y	y	y	n	y	y	y	y	n	n	n	n	n	0.59124	0.40876	0.00128038	**	137	0.0165746	0.00552486	0.0110497	0.928177	0	0	0	0.98913	0.02857	0.97143	35	0	1	9	0.3	0.7	15	0	1	10	0	1	8	0
GTA0177130	ARS-BFGL-NGS-113904	rs109151579	8	y	n	y	y	y	n	y	n	y	y	y	y	n	n	n	n	n	0.54745	0.45255	0.983934	ns	137	0.0165746	0.0165746	0	0.933702	0	0	0	0.978261	0.97143	0.02857	35	0	1	9	0.46667	0.53333	15	0	1	10	0	1	8	0
GTA0177162	BTA-10665-rs29016217	rs29016217	8	y	n	y	y	y	n	y	y	y	y	y	y	n	n	n	n	n	0.4562	0.5438	0.608526	ns	137	0.0165746	0.0165746	0	0.922652	0	0	0	0.978261	0.97143	0.02857	35	0	1	9	0.96667	0.03333	15	0.45	0.55	10	0	1	8	1
GTA0242128	BovineHD0800013761	rs42483244	8	y	n	y	y	y	y	y	n	y	y	y	y	n	n	n	n	n	0.31387	0.68613	0.552758	ns	137	0.00552486	0.00552486	0	0.950276	0	0	0	0.98913	0	1	35	0	1	9	0.33333	0.66667	15	0	1	9	0.1875	0.8125	8	0
GTA0242144	BovineHD0800009625	rs43085958	8	y	n	y	y	y	n	y	y	y	y	y	y	n	n	n	n	n	0.45221	0.54779	0.330584	ns	136	0.0441989	0.0331492	0.0110497	0.911602	0	0	0	0.978261	0.04286	0.95714	35	0	1	9	0.83333	0.16667	15	0	1	10	0	1	8	0
GTA0242168	BTB-01093064	rs42249397	8	y	n	y	y	y	n	y	n	y	y	y	y	n	n	n	n	n	0.27007	0.72993	0.192461	ns	137	0.0331492	0.0276243	0.00552486	0.906077	0	0	0	0.956522	0	1	35	0.33333	0.66667	9	0.33333	0.66667	15	0	1	10	0	1	8	1
GTA0242208	ARS-BFGL-NGS-4748	rs110641118	8	y	n	y	y	y	n	y	n	y	y	y	y	n	n	n	n	n	0.56569	0.43431	0.955973	ns	137	0.0276243	0.0220994	0.00552486	0.917127	0	0	0	0.978261	0.87143	0.12857	35	0	1	9	0.7	0.3	15	1	0	10	0.1875	0.8125	8	0
GTA0250904	BTB-01167772	rs42326576	8	y	n	y	y	y	y	y	n	y	y	y	y	n	n	n	y	n	0.10584	0.89416	0.185884	ns	137	0.0220994	0.0220994	0	0.928177	0	0	0	0.98913	0	1	35	0	1	9	0.3	0.7	15	0	1	9	0	1	8	0
GTA0250911	BTB-01435179	rs42557168	8	y	n	y	n	n	n	y	y	y	y	y	y	n	y	n	n	n	0.92701	0.07299	6.98583e-08	***	137	0.00552486	0.00552486	0	0.939227	0	0	0	0.978261	0.01429	0.98571	35	0	1	9	0.35714	0.64286	14	0	1	10	0	1	8	1
GTA0250950	BTA-105718-no-rs	rs41571787	8	y	n	y	y	y	y	y	n	y	y	y	y	n	n	n	n	n	0.17883	0.82117	0.127641	ns	137	0.0110497	0.00552486	0.00552486	0.939227	0	0	0	0.978261	0.98571	0.01429	35	0	1	9	0.4	0.6	15	0	1	10	0	1	8	0
GTA0250965	ARS-BFGL-NGS-79358	rs42349300	8	y	n	y	y	y	n	y	n	y	y	y	y	n	n	n	n	n	0.62774	0.37226	0.275063	ns	137	0.0497238	0.0497238	0	0.922652	0	0	0	0.98913	0	1	35	0	1	9	0.43333	0.56667	15	0	1	9	0	1	8	0
GTA0250939	BTB-00380899	rs43585106	9	y	n	y	y	y	n	y	y	y	y	y	y	y	n	n	y	n	0.9635	0.0365	0.657505	ns	137	0.0220994	0.0165746	0.00552486	0.900552	0	0	0	0.98913	0.07143	0.92857	35	0.22222	0.77778	9	0.6	0.4	15	0.75	0.25	10	0	1	8	0
GTA0177230	BTA-109248-no-rs	rs41618008	10	y	n	y	y	y	n	y	n	y	y	y	y	y	n	n	n	n	0.32482	0.67518	0.571003	ns	137	0.00552486	0.00552486	0	0.917127	0	0	0	0.978261	0.25714	0.74286	35	1	0	9	0.26667	0.73333	15	0.4	0.6	10	0	1	8	0
GTA0177108	ARS-BFGL-NGS-111061	rs110448250	11	y	n	y	n	n	y	y	n	y	y	y	y	y	n	n	n	n	0.51838	0.48162	0.399301	ns	136	0.0441989	0.0441989	0	0.856354	0	0	0	1	0.2	0.8	35	0	1	9	0.64286	0.35714	14	0	1	10	0	1	8	1
GTA0242178	ARS-BFGL-NGS-118242	rs109753474	12	y	n	y	y	y	n	y	n	y	y	y	y	n	n	n	n	n	0.72993	0.27007	0.387798	ns	137	0.0220994	0.0220994	0	0.939227	0	0	0	0.978261	1	0	35	1	0	9	0.73333	0.26667	15	0.8	0.2	10	1	0	8	0
GTA0177201	ARS-BFGL-NGS-31806	rs109930245	13	y	n	y	y	y	n	y	y	y	y	y	y	y	n	n	n	n	0.74088	0.25912	0.212558	ns	137	0.0110497	0.0110497	0	0.900552	0	0	0	0.978261	0.72857	0.27143	35	1	0	9	0.26667	0.73333	15	0.77778	0.22222	9	1	0	8	0
GTA0177219	BTB-01221050	rs42377109	13	y	n	y	y	y	n	y	y	y	y	y	y	n	n	n	n	n	0.72059	0.27941	0.49086	ns	136	0.0165746	0.0165746	0	0.933702	0	0	0	0.978261	0	1	35	0	1	9	0.2	0.8	15	0.25	0.75	10	0	1	8	0
GTA0177112	Hapmap30182-BTC-067735	rs110444021	14	y	n	y	y	y	n	y	y	y	y	y	y	n	n	n	n	n	0.21898	0.78102	0.0865706	ns	137	0.0165746	0.0110497	0.00552486	0.928177	0	0	0	0.956522	0.87143	0.12857	35	1	0	9	0.60714	0.39286	14	1	0	10	1	0	8	1
GTA0177120	BTB-00672453	rs41840337	14	y	n	y	y	y	n	y	y	y	y	y	y	n	n	y	n	n	0.34672	0.65328	0.579518	ns	137	0.0110497	0.0110497	0	0.944751	0	0	0	0.978261	1	0	35	1	0	9	0.9	0.1	15	1	0	10	1	0	8	0.4
GTA0242151	BovineHD1500003622	rs137357332	15	y	n	y	y	y	n	y	n	y	y	y	y	n	y	n	n	n	0.62044	0.37956	0.789115	ns	137	0.00552486	0.00552486	0	0.955801	0	0	0	0.978261	1	0	35	1	0	9	0.83333	0.16667	15	0	1	10	0	1	8	0
GTA0242180	BovineHD1500012670	rs136242790	15	y	n	y	n	n	n	y	n	y	y	y	y	n	y	n	n	n	0.4635	0.5365	0.055767	ns	137	0.00552486	0.00552486	0	0.933702	0	0	0	0.978261	0.05714	0.94286	35	0.88889	0.11111	9	0.4	0.6	15	0.35	0.65	10	0	1	8	0
GTA0242184	ARS-BFGL-NGS-24368	rs109096473	15	y	n	y	n	n	n	y	n	y	y	y	y	n	y	n	n	n	0.5438	0.4562	0.0587954	ns	137	0.0165746	0.0165746	0	0.928177	0	0	0	0.978261	1	0	35	0.11111	0.88889	9	0.33333	0.66667	15	0.65	0.35	10	0	1	8	0
GTA0242187	BTA-88657-no-rs	rs41597707	15	y	n	y	n	n	n	y	n	y	y	y	y	n	y	n	n	n	0.4635	0.5365	0.116583	ns	137	0.00552486	0.00552486	0	0.944751	0.00552486	0	0.00552486	0.945652	1	0	34	0.05556	0.94444	9	0.23333	0.76667	15	0	1	10	0	1	8	1
GTA0242188	BovineHD1500012672	rs136792896	15	y	n	y	n	n	n	y	n	y	y	y	y	n	y	n	n	n	0.54015	0.45985	0.0836579	ns	137	0.0110497	0.00552486	0.00552486	0.939227	0	0	0	0.978261	0.94286	0.05714	35	0.11111	0.88889	9	0.53571	0.46429	14	0.27778	0.72222	9	0	1	8	0
GTA0242193	BovineHD1500012679	rs43150190	15	y	n	y	n	n	n	y	n	y	y	y	y	n	n	n	n	n	0.35766	0.64234	7.18225e-23	***	137	0.0441989	0.0220994	0.0220994	0.917127	0.00552486	0.00552486	0	0.978261	0.74286	0.25714	35	1	0	9	0.33333	0.66667	15	0.65	0.35	10	0.75	0.25	8	0
GTA0242194	BovineHD1500012881	rs42505727	15	y	n	y	n	n	n	y	n	y	y	y	y	y	n	n	n	n	0.54745	0.45255	0.174066	ns	137	0.0165746	0.0165746	0	0.906077	0.0110497	0.0110497	0	0.956522	0.12857	0.87143	35	1	0	9	0.86667	0.13333	15	0.45	0.55	10	0.25	0.75	8	0
GTA0242197		rs42503200	15	y	n	y	n	n	n	y	n	y	y	y	y	n	y	n	n	n	0.5438	0.4562	0.122265	ns	137	0.0165746	0.00552486	0.0110497	0.944751	0	0	0	0.934783	0.07353	0.92647	34	0.27778	0.72222	9	0.9	0.1	15	1	0	10	1	0	8	1
GTA0242205	BovineHD1500013748	rs42993236	15	y	n	y	n	n	n	y	n	y	y	y	y	n	n	n	n	n	0.54015	0.45985	0.165782	ns	137	0.0165746	0.0165746	0	0.933702	0	0	0	0.978261	0.5	0.5	35	0.5	0.5	4	0.1	0.9	15	0.6	0.4	10	0	1	8	0
GTA0242207	BovineHD1500013120	rs109730608	15	y	n	y	n	n	n	y	n	y	y	y	y	n	n	n	n	n	0.5438	0.4562	0.122265	ns	137	0.0110497	0.00552486	0.00552486	0.944751	0	0	0	0.978261	0.6	0.4	35	0.72222	0.27778	9	0.93333	0.06667	15	0.6	0.4	10	0.6875	0.3125	8	1
GTA0242214	BovineHD1500013191	rs134156378	15	y	n	y	y	y	n	y	y	y	y	y	y	n	n	n	n	n	0.54745	0.45255	0.174066	ns	137	0.00552486	0.00552486	0	0.933702	0	0	0	1	1	0	35	0.77778	0.22222	9	0.13333	0.86667	15	0	1	10	0	1	8	0
GTA0242215	BovineHD1500012910	rs43674363	15	y	n	y	n	n	n	y	n	y	y	y	y	n	n	y	n	n	0.5438	0.4562	0.122265	ns	137	0.00552486	0.00552486	0	0.950276	0	0	0	0.98913	0	1	35	1	0	9	0.66667	0.33333	15	0.3	0.7	10	0.0625	0.9375	8	0.9
GTA0242219	BovineHD1500013794	rs41986233	15	y	n	y	n	n	n	y	n	y	y	y	y	n	n	n	n	n	0.55109	0.44891	0.129294	ns	137	0.0276243	0.0220994	0.00552486	0.900552	0	0	0	0.978261	1	0	35	1	0	9	0.76667	0.23333	15	1	0	10	1	0	8	1
GTA0250938	BTB-02015886	rs43123118	15	y	n	y	y	y	n	y	n	y	y	y	y	y	n	n	n	n	0.24453	0.75547	0.708502	ns	137	0	0	0	0.939227	0	0	0	0.978261	0.87143	0.12857	35	0.5	0.5	9	0.3	0.7	15	0.2	0.8	10	0.4375	0.5625	8	0
GTA0250913	BTB-00649316	rs41817692	16	y	n	y	n	n	y	y	n	y	y	y	y	y	n	n	n	n	0.22993	0.77007	0.00111196	**	137	0.0110497	0.0110497	0	0.966851	0	0	0	0.98913	0.42857	0.57143	35	0	1	9	0.3	0.7	15	0.1	0.9	10	1	0	8	0
GTA0250963	Hapmap41526-BTA-38187	rs41634633	16	y	n	n	n	n	n	y	y	y	y	y	y	n	n	n	n	y	1	0	monomorphic		137	0	0	0	0.955801	0	0	0	0.978261	0.17143	0.82857	35	0.5	0.5	9	0.46667	0.53333	15	1	0	10	0.5	0.5	8	0.5
GTA0250898	ARS-BFGL-NGS-38047	rs108981107	17	y	n	y	y	y	n	y	y	y	y	y	y	y	n	n	n	n	0.91971	0.08029	0.0143239	*	137	0.00552486	0.00552486	0	0.950276	0	0	0	0.978261	0.25	0.75	34	1	0	9	0	1	14	1	0	9	0	1	8	1
GTA0177202	BTB-00712788	rs41877216	18	y	n	y	y	y	n	y	n	y	y	y	y	n	n	n	n	n	0.43066	0.56934	0.210807	ns	137	0.0110497	0.0110497	0	0.922652	0	0	0	0.978261	1	0	35	0	1	9	0.73333	0.26667	15	0	1	10	0	1	8	1
GTA0177146	UA-IFASA-8818	rs41630143	19	y	n	y	y	y	y	y	n	y	y	y	y	n	n	n	n	n	0.34307	0.65693	0.477	ns	137	0.0110497	0.0110497	0	0.950276	0	0	0	0.978261	0.88571	0.11429	35	1	0	9	0.6	0.4	15	0.75	0.25	10	1	0	8	1
GTA0242185	UA-IFASA-6363	rs41577553	19	y	n	y	y	y	n	y	n	y	y	y	y	n	n	n	n	n	0.65693	0.34307	0.962481	ns	137	0.0276243	0.0276243	0	0.900552	0	0	0	0.978261	0.07143	0.92857	35	0	1	9	0.53333	0.46667	15	0	1	10	0	1	8	0
GTA0242213	ARS-BFGL-NGS-25782	rs109814173	20	y	n	y	n	n	y	y	n	y	y	y	y	n	y	y	n	n	0.90146	0.09854	0.108294	ns	137	0.0331492	0.0331492	0	0.906077	0	0	0	0.978261	0.42857	0.57143	35	0	1	9	0.9	0.1	15	1	0	9	0.9375	0.0625	8	0.2
GTA0250936	ARS-BFGL-BAC-34302	rs109218212	20	y	n	y	y	y	n	y	y	y	y	y	y	n	n	n	n	n	0.09926	0.90074	0.5268	ns	136	0	0	0	0.961326	0	0	0	0.978261	0.01429	0.98571	35	0	1	9	0.5	0.5	15	0.5	0.5	10	1	0	8	1
GTA0177141	ARS-BFGL-NGS-19027	rs43103482	21	y	n	y	n	n	y	y	n	y	y	y	y	n	n	y	n	n	0.62774	0.37226	0.0103303	*	137	0.0220994	0.0220994	0	0.917127	0	0	0	0.978261	1	0	35	1	0	9	0.7	0.3	15	1	0	9	1	0	8	0.1
GTA0242127	BovineHD2100015489	rs42201368	21	y	n	y	y	y	n	y	n	y	y	y	y	n	n	n	n	n	0.77778	0.22222	0.245278	ns	135	0.0276243	0.0220994	0.00552486	0.850829	0	0	0	0.967391	1	0	34	1	0	9	0.89286	0.10714	14	1	0	8	1	0	4	1
GTA0242206	BTA-52559-no-rs	rs41584187	21	y	n	y	y	y	n	y	y	y	y	y	y	n	n	n	n	n	0.68613	0.31387	0.550822	ns	137	0.0331492	0.0331492	0	0.878453	0	0	0	0.978261	0.75714	0.24286	35	0	1	9	0.33333	0.66667	15	1	0	10	0.9375	0.0625	8	1
GTA0242216	Hapmap35241-BES8_395_800	rs43706912	21	y	n	y	n	n	n	y	n	y	y	y	y	n	y	n	n	n	0.83942	0.16058	0.00463542	**	137	0.0276243	0.0165746	0.0110497	0.911602	0	0	0	0.978261	0.61429	0.38571	35	1	0	9	0.6	0.4	15	1	0	10	1	0	8	1
GTA0177131	ARS-BFGL-BAC-30368	rs41998164	22	y	n	y	y	y	n	y	y	y	y	y	y	n	n	n	n	n	0.47445	0.52555	0.153992	ns	137	0.0331492	0.0276243	0.00552486	0.911602	0	0	0	0.98913	0.94286	0.05714	35	0	1	9	0.83333	0.16667	15	0.35	0.65	10	1	0	8	0
GTA0177180	ARS-BFGL-NGS-104605	rs42012494	22	y	n	y	y	y	n	y	n	y	y	y	y	n	n	n	n	n	0.45255	0.54745	0.0404668	*	137	0.0331492	0.0331492	0	0.933702	0	0	0	0.978261	0.7	0.3	35	0	1	9	0.4	0.6	15	0	1	10	0	1	8	0
GTA0177135	ARS-BFGL-NGS-118915	rs109673050	23	y	n	y	y	y	n	y	n	y	y	y	y	n	y	n	n	n	0.64599	0.35401	0.949447	ns	137	0.0331492	0.0331492	0	0.917127	0	0	0	0.978261	1	0	35	0	1	9	0.8	0.2	15	0	1	10	1	0	8	1
GTA0177140	ARS-BFGL-NGS-46495	rs42170998	23	y	n	y	y	y	n	y	y	y	y	y	y	n	n	n	n	n	0.26642	0.73358	0.152179	ns	137	0.0165746	0.0165746	0	0.933702	0	0	0	0.978261	1	0	35	1	0	9	0.63333	0.36667	15	1	0	10	0	1	8	1
GTA0242153	BovineHD2300015160	rs137638378	23	y	n	y	y	y	n	y	n	y	y	y	y	n	n	n	n	n	0.53285	0.46715	0.972021	ns	137	0.0441989	0.0441989	0	0.878453	0	0	0	0.956522	0.01429	0.98571	35	0	1	9	0.66667	0.33333	15	1	0	10	0	1	8	0
GTA0242139	BovineHD2400016255	rs109144765	24	y	n	y	n	n	n	y	n	y	y	y	y	n	n	n	n	n	0.31022	0.68978	0.0545136	ns	137	0.0220994	0.0165746	0.00552486	0.922652	0	0	0	0.978261	0.52941	0.47059	34	1	0	9	0.66667	0.33333	15	0.85	0.15	10	1	0	8	1
GTA0242135	BovineHD2600014263	rs42267563	26	y	n	y	y	y	n	y	n	y	y	y	y	n	y	n	n	n	0.65328	0.34672	0.0137604	*	137	0.0331492	0.0276243	0.00552486	0.895028	0	0	0	0.967391	0.64706	0.35294	34	0	1	9	0.36667	0.63333	15	0	1	10	0.4375	0.5625	8	0
GTA0242171	BovineHD2600001604	rs109999676	26	y	n	y	y	y	n	y	y	y	y	y	y	n	n	n	n	n	0.64599	0.35401	0.494114	ns	137	0.0110497	0.0110497	0	0.906077	0	0	0	0.98913	0	1	35	0	1	9	0.23333	0.76667	15	0.88889	0.11111	9	0.5	0.5	8	1
GTA0242130	BovineHD2700009299	rs43731760	27	y	n	y	y	y	n	y	y	y	y	y	y	n	n	n	n	n	0.45255	0.54745	0.0366874	*	137	0.0276243	0.0220994	0.00552486	0.944751	0	0	0	1	1	0	34	1	0	9	1	0	15	1	0	10	1	0	8	1
GTA0078270	ARS-USMARC-Parent-EF034085-rs29025677		28	y	n	y	y	y	n	y	y	y	y	y	y	y	n	n	y	n	0.01825	0.98175	0.827772	ns	137	0.00552486	0	0.00552486	0.950276	0	0	0	0.978261	0.75714	0.24286	35	1	0	9	0.46667	0.53333	15	1	0	10	0	1	8	1
GTA0177191	ARS-BFGL-NGS-32087	rs110263705	28	y	n	y	y	y	n	y	y	y	y	y	y	n	n	n	n	n	0.61314	0.38686	0.368574	ns	137	0.0331492	0.0165746	0.0165746	0.911602	0	0	0	0.978261	0	1	35	0	1	9	0.2	0.8	15	0.35	0.65	10	1	0	8	0
GTA0242145	BovineHD2800005814	rs135672627	28	y	n	y	y	y	y	y	y	y	y	y	y	n	n	n	n	n	0.58759	0.41241	0.000627425	***	137	0.00552486	0.00552486	0	0.933702	0	0	0	0.978261	0.24286	0.75714	35	1	0	9	0.26667	0.73333	15	0	1	10	0.125	0.875	8	0
GTA0242209	BTA-63797-no-rs	rs42140027	28	y	n	y	n	n	y	y	y	y	y	y	y	n	n	n	n	n	0.57299	0.42701	0.000119066	***	137	0.00552486	0.00552486	0	0.955801	0	0	0	0.98913	0	1	35	0	1	9	0.2	0.8	15	0.7	0.3	10	1	0	8	1
GTA0242148	BovineHD2900005791	rs42766254	29	y	n	y	y	y	n	y	n	y	y	y	y	n	n	n	n	n	0.66788	0.33212	0.466945	ns	137	0.0165746	0.0165746	0	0.922652	0	0	0	0.978261	0.04286	0.95714	35	0.05556	0.94444	9	0.66667	0.33333	15	1	0	10	1	0	8	0
GTA0250944	Hapmap27179-BTA-148480	rs109228780	29	y	n	y	y	n	y	y	n	y	y	y	y	n	y	n	y	n	0.08029	0.91971	1.90782e-06	***	137	0.0276243	0.0276243	0	0.895028	0	0	0	0.98913	0	1	35	0.94444	0.05556	9	0.26667	0.73333	15	0	1	10	0	1	8	0
GTA0250956	ARS-BFGL-NGS-111472	rs109674528	29	y	n	y	n	n	y	y	n	y	y	y	y	y	n	n	n	n	0.82677	0.17323	0.000125803	***	127	0.038674	0.0220994	0.0165746	0.762431	0.00552486	0.00552486	0	0.978261	0.72	0.28	25	0	1	7	0.53846	0.46154	13	0.25	0.75	6	1	0	6	0
GTA0242198	AmelYownone		XY	y	y	y	n	n	n	n	n	y	y	y	y	n	n	n	n	n	0.17153	0.82847	NA	NA	137	0.0441989	0.0165746	0.0276243	0.922652	0	0	0	1	0.17143	0.82857	35	0.22222	0.77778	9	0.2	0.8	15	0.15	0.85	10	0.25	0.75	8	0.3
GTA0242158	BovineHD0100018862	rs136286678	1
GTA0242224	BTB-00028383	rs43239615	1
GTA0250899	ARS-BFGL-NGS-113551	rs110829815	1
GTA0242136	BovineHD0200018552	rs136874797	2
GTA0242156	BovineHD0200032234	rs109742535	2
GTA0242210	BTB-01739873	rs42855504	2
GTA0250900	BTB-00093465	rs43305615	2
GTA0250919	Hapmap46653-BTA-47447	rs41573026	2
GTA0250952	ARS-BFGL-NGS-31780	rs109855798	2
GTA0177105	Hapmap46717-BTA-69803	rs41586388	3
GTA0177113	Hapmap26514-BTA-66981	rs41608745	3
GTA0177125	ARS-BFGL-NGS-43561	rs43366239	3
GTA0242149	BovineHD0300000026	rs13629654	3
GTA0250918	INRA-437	rs110338384	3
GTA0250960	ARS-BFGL-NGS-65126	rs110220447	3
GTA0242231	ARS-BFGL-NGS-98675	rs43397096	4
GTA0250893	BTB-01885061	rs42993006	4
GTA0250923	Hapmap60624-rs29010248	rs29010248	4
GTA0250932	Hapmap38661-BTA-18849	rs41623631	4
GTA0250957	BTA-71817-no-rs	rs41647897	4
GTA0250959	Hapmap29687-BTA-154733	rs109945054	4
GTA0177123	BTA-74407-no-rs	rs41652664	5
GTA0242191	ARS-BFGL-NGS-106229	rs42793422	5
GTA0242223	ARS-BFGL-NGS-117040	rs110613376	5
GTA0250928	BTA-109707-no-rs	rs41621172	5
GTA0250948	Hapmap52967-rs29017027	rs29017027	5
GTA0242169	BovineHD0600023700	rs133837492	6
GTA0242176	ARS-BFGL-NGS-19374	rs109107581	6
GTA0242199	BTB-00247050	rs43451680	6
GTA0250888	ARS-BFGL-NGS-41699	rs110882764	6
GTA0250922	ARS-BFGL-NGS-18583	rs110107038	6
GTA0177118	ARS-BFGL-NGS-25755	rs41700602	7
GTA0242157	BovineHD0700000997	rs135579274	7
GTA0242196	ARS-BFGL-NGS-105928	rs110860387	7
GTA0250917	ARS-BFGL-NGS-3043	rs109120206	7
GTA0250949	ARS-BFGL-NGS-33671	rs110349512	7
GTA0242133	BTB-00696706	rs41864434	8
GTA0242155	BovineHD0800023332	rs134977085	8
GTA0250916	BTB-01098498	rs42252233	8
GTA0250934	BTB-01051906	rs42212976	8
GTA0177129	ARS-BFGL-NGS-15799	rs110096435	9
GTA0242140	BovineHD0900019312	rs110150334	9
GTA0242164	BovineHD0900026688	rs135010487	9
GTA0250887	BTA-59878-no-rs	rs41649709	9
GTA0250930	ARS-BFGL-NGS-68206	rs110690430	9
GTA0242181	BTB-01693217	rs42802616	10
GTA0242217	BTA-63276-no-rs	rs41649225	10
GTA0242167	BovineHD1100014461	rs110920732	11
GTA0250896	ARS-BFGL-NGS-40907	rs110949005	11
GTA0177117	BTB-02009715	rs43116293	12
GTA0242137	BovineHD1200018970	rs42698329	12
GTA0242146	BovineHD1200003800	rs136299989	12
GTA0250889	BTA-19592-no-rs	rs41577805	12
GTA0250926	Hapmap43230-BTA-31437	rs41581784	12
GTA0250946	ARS-BFGL-NGS-20876	rs110297402	12
GTA0177183	ARS-BFGL-BAC-12503	rs110864399	13
GTA0242177	Hapmap51967-BTA-118944	rs41622934	13
GTA0250940	ARS-BFGL-NGS-3607	rs109781622	13
GTA0250942	Hapmap44124-BTA-70668	rs41651953	13
GTA0250951	ARS-BFGL-NGS-60269	rs110338428	13
GTA0250966	ARS-BFGL-NGS-59751	rs109750987	13
GTA0250908	BTB-00569226	rs41733726	14
GTA0250964	UA-IFASA-8415	rs41665282	14
GTA0177137	Hapmap52669-rs29014752	rs29014752	15
GTA0242189	BovineHD1500013803	rs41986306	15
GTA0242218	BovineHD1500012907	rs43674350	15
GTA0250894	INRA-754	rs110737399	15
GTA0250914	BTB-01881881	rs42986615	15
GTA0250920	BTB-00613090	rs41774442	15
GTA0250941	ARS-BFGL-NGS-68233	rs110369526	15
GTA0177133	ARS-BFGL-NGS-66185	rs110505497	16
GTA0242162	BovineHD1600020203	rs136259430	16
GTA0250890	ARS-BFGL-NGS-115348	rs109015908	16
GTA0250906	BTB-00639780	rs41804634	16
GTA0242138	BovineHD1700004751	rs135943066	17
GTA0242232	ARS-BFGL-NGS-80508	rs42564252	17
GTA0250925	Hapmap28180-BTA-152938	rs110186461	17
GTA0242166	BovineHD1800016132	rs41887541	18
GTA0250912	ARS-BFGL-NGS-111124	rs110061431	18
GTA0250891	UA-IFASA-6593	rs41600341	19
GTA0250955	ARS-BFGL-NGS-111273	rs110329739	19
GTA0177134	ARS-BFGL-NGS-59043	rs41937922	20
GTA0177177	UA-IFASA-2222	rs29012628	20
GTA0242142	BovineHD2000002364	rs42355588	20
GTA0242221	ARS-BFGL-NGS-113813	rs109086577	20
GTA0250915	BTB-01336444	rs42460657	20
GTA0250927	BTB-00772821	rs41935737	20
GTA0250929	Hapmap44603-BTA-51543	rs41667474	20
GTA0177103	Hapmap42333-BTA-81770	rs41589890	21
GTA0242131	BovineHD2100008014	rs110635528	21
GTA0242179	Hapmap26098-BTA-122988	rs43709061	21
GTA0242195	ARS-BFGL-NGS-113562	rs110688848	21
GTA0242211	ARS-BFGL-NGS-1258	rs110582978	21
GTA0242227	ARS-BFGL-NGS-103282	rs109263443	21
GTA0250933	BTB-01714745	rs42827294	21
GTA0250935	ARS-BFGL-NGS-72462	rs109853041	21
GTA0177104	Hapmap46875-BTA-79157	rs41661290	22
GTA0177106	ARS-BFGL-BAC-33160	rs110388905	22
GTA0177176	ARS-BFGL-BAC-30967	rs42011449	22
GTA0242160	BovineHD2300000288	rs110554784	23
GTA0242228	BTA-55821-no-rs	rs41641243	23
GTA0177124	ARS-BFGL-NGS-87044	rs109160974	24
GTA0250910	ARS-BFGL-NGS-14677	rs110604720	24
GTA0250945	Hapmap38711-BTA-90355	rs41664673	24
GTA0250924	BTA-94786-no-rs	rs41661672	26
GTA0177142	UA-IFASA-7629	rs43325824	27
GTA0242170	BovineHD2700012714	rs42232579	27
GTA0242190	ARS-BFGL-NGS-28636	rs109940906	27
GTA0177101	ARS-BFGL-NGS-88389	rs109398520	28
GTA0177107	ARS-BFGL-NGS-116958	rs110660174	28
GTA0177147	ARS-BFGL-NGS-110675	rs109876596	28
GTA0242163	BovineHD2800011886	rs109445577	28
GTA0250901	ARS-BFGL-NGS-18023	rs42140351	28
GTA0250905	BTB-00986484	rs42148135	28
GTA0250954	Hapmap52240-rs29013844	rs29013844	28
GTA0177110	ARS-BFGL-NGS-100219	rs109983478	29
GTA0177127	ARS-BFGL-NGS-91937	rs110835828	29
GTA0177132	ARS-BFGL-NGS-104458	rs110240492	29
GTA0177136	UA-IFASA-8156	rs41587338	29
GTA0242182	BTB-01007059	rs42164700	29
GTA0242222	ARS-BFGL-NGS-90023	rs109882998	29
GTA0250902	BTB-00934783	rs42095209	29
GTA0250907	BTB-0136233	NA	NA
GTA0250921	BTB-0121290	NA	NA
GTA0242129	BovineHD3000039232	rs134960289	X
GTA0242132	BovineHD3000039269	rs136115690	X
GTA0242141	BovineHD3000031079	rs135507872	X
GTA0242161	BovineHD3000041451	rs133539883	X
GTA0242172	BovineHD3000047666	rs135918718	X
GTA0242203	AmelXowntwo		X
GTA0250903	BTA-102946-no-rs	rs41612951	X
GTA0242200	AmelXownone		XY
GTA0242201	AmelYowntwo		XY
GTA0242212	Zincfinger		XY
GTA0242220	AmelYownthree		XY
[truncated: 24 more columns]

## Sheet: legend
legend
BPchr	chromosome in Bos primigenius
rs#	Reference SNP number
AF_1	allele frequence of allele 1; in 137 European bison
AF_2	allele frequence of allele 2; in 137 European bison
HWE	Hardy-Weinberg equilibrium; here computed from 58 genotyped European bison (both breeding lines) NOT in a first-degree relationship
key for significance	ns=not significant, * P<0.05, ** P<0.01, *** P<0.001
GE_rate	genotyping error rate; seperate for non- and invasive samples
ADO_rate	allelic dropout rate; seperate for non- and invasive samples
FA_rate	false allele rate; seperate for non- and invasive samples
call_rate	call rate
SNP_alleles	SNP bases
ASP1_NAME	SNP primer base for allele 1
ASP2_NAME	SNP primer base for allele 2
AMP_GC	GC content
ASP1_SEQ	ASP1 primer sequence
ASP2_SEQ	ASP2 primer sequence
LSP_SEQ	LSP primer sequence
STA_SEQ	STA primer sequence
source	literature tested SNPs on Bos bonasus; GTA0242212: original source:
	Aasen, E. and Medrano, J. F. (1990): Amplification of the Zfy and Zfx Genes for Sex Identification in Humans, Cattle, Sheep and Goats. Nat Biotechnol 8. 1279–1281. DOI: 10.1038/nbt1290-1279.
	Kaminski, S.; Olech, W.; Olenski, K.; Nowak, Z. and Rusc, A. (2012): Single nucleotide polymorphisms between two lines of European bison (Bison bonasus) detected by the use of Illumina Bovine 50 K BeadChip. Conservation Genet Resour 4. 311–314. DOI: 10.1007/s12686-011-9535-z.
	Oleński, K.; Tokarska, M.; Hering, D.; Puckowska, P.; Ruść, A.; Pertoldi, C. and Kamiński, S. (2015): Genome-wide association study for posthitis in the free-living population of European bison (Bison bonasus). Biology direct 10. 2. DOI: 10.1186/s13062-014-0033-6.
	Oleński, K.; Kamiński, S.; Tokarska, M. and Hering, D. M. (2018): Subset of SNPs for parental identification in European bison Lowland-Białowieża line (Bison bonasus bonasus). Conservation Genet Resour 10. 73–78. DOI: 10.1007/s12686-017-0768-3.
	Tokarska list 1	unpublished data; filtered by BIC within Bos bonasus
	Tokarska list 2	unpublished data; filtered by alllele frequencies between LC line/LL line/Bos bison
taxon identification (taurine cattle vs zebu [vs African humpless cattle vs sanga]*)	sample size of = 1 for African humpless cattle and sanga; but distingushable from taurine cattle and zebu
SNP in bold black	part of 96× SNP panel for non-invasive samples
SNP in thin grey	not used for the 96× SNP panel for non-invasive samples

## Sheet: sources for sex marker design
Assembly	Assembly accession	Transcript accession	Gene	Taxon	Source
Bison_UMD1.0	GCF_000754665.1	XM 010830631.1	AMELX	Bos bison bison	NCBI Reference Sequence
Bison_UMD1.0	GCF_000754665.1	XM_010832363.1	AMELY	Bos bison bison	NCBI Reference Sequence
NA	NA	DQ469594.1	AMELX	Bos bonasus	Weikard, R., Pitra, C., & Kühn, C. (2006). Amelogenin cross‐amplification in the family Bovidae and its application for sex determination. Molecular reproduction and development, 73(10), 1333-1337.
NA	NA	DQ469596.1	AMELX	Bos gaurus frontalis	Weikard, R., Pitra, C., & Kühn, C. (2006). Amelogenin cross‐amplification in the family Bovidae and its application for sex determination. Molecular reproduction and development, 73(10), 1333-1337.
NA	NA	DQ469597.1	AMELY	Bos gaurus frontalis	Weikard, R., Pitra, C., & Kühn, C. (2006). Amelogenin cross‐amplification in the family Bovidae and its application for sex determination. Molecular reproduction and development, 73(10), 1333-1337.
NA	NA	DQ469600.1	AMELX	Bos javanicus	Weikard, R., Pitra, C., & Kühn, C. (2006). Amelogenin cross‐amplification in the family Bovidae and its application for sex determination. Molecular reproduction and development, 73(10), 1333-1337.
NA	NA	DQ469601.1	AMELY	Bos javanicus	Weikard, R., Pitra, C., & Kühn, C. (2006). Amelogenin cross‐amplification in the family Bovidae and its application for sex determination. Molecular reproduction and development, 73(10), 1333-1337.
NA	NA	KT835052.1	AMELY	Bos mutus grunniens	Das, P. P., Krishnan, G., Doley, J., Bhattacharya, D., Deb, S. M., Chakravarty, P., & Das, P. J. (2019). Establishing gene Amelogenin as sex-specific marker in yak by genomic approach. Journal of genetics, 98(1), 7.
BosGru_v2.0	GCF_000298355.1	XM_005902904.1	AMELX	Bos mutus mutus	NCBI Reference Sequence
Bos_indicus_1.0	GCF_000247795.1	XM_019956016.1	AMELX	Bos primigenius indicus	NCBI Reference Sequence
Bos_indicus_1.0	GCF_000247795.1	XM_019956017.1	AMELX	Bos primigenius indicus	NCBI Reference Sequence
Bos_indicus_1.0	GCF_000247795.1	XM_019956018.1	AMELX	Bos primigenius indicus	NCBI Reference Sequence
Bos_indicus_1.0	GCF_000247795.1	XM_019956019.1	AMELX	Bos primigenius indicus	NCBI Reference Sequence
ARS-UCD1.2	GCF_002263795.1	NM_001014984.1	AMELX	Bos primigenius taurus	NCBI Reference Sequence
NA	NA	EU168863.1	AMELX	Bos primigenius taurus	Delgado, S., Vidal, N., Veron, G., & Sire, J. Y. (2008). Amelogenin, the major protein of tooth enamel: a new phylogenetic marker for ordinal mammal relationships. Molecular phylogenetics and evolution, 47(2), 865-869.
NA	NA	EU569299.2	AMELX	Bos primigenius taurus	Prusak, B. & Grzybowski, G. (2008, unpublished). Amelogenin X gene sequence in the Polish Red cattle population kept under the national preservation program
NA	NA	EU569298.2	AMELX	Bos primigenius taurus	Prusak, B. & Grzybowski, G. (2008, unpublished). Amelogenin X gene sequence in the Polish Red cattle population kept under the national preservation program
NA	NA	NM_174240.2	AMELY	Bos primigenius taurus	Van Laere, A. S., Coppieters, W., & Georges, M. (2008). Characterization of the bovine pseudoautosomal boundary: Documenting the evolutionary history of mammalian sex chromosomes. Genome Research, 18(12), 1884-1895.
NA	NA	EU569300.1	AMELY	Bos primigenius taurus	Prusak, B. & Grzybowski, G. (2008, unpublished). Amelogenin X gene sequence in the Polish Red cattle population kept under the national preservation program
